# Supplementary material for: Nicotine engages a VTA-NAc feedback loop to inhibit amygdala-projecting dopamine neurons and induce anxiety-like behaviors
Source: Nat Commun. 2025 Jul 4;16:6196. doi: 10.1038/s41467-025-61180-8 (PMC12227735; doi:10.1038/s41467-025-61180-8)
Supplement: Supplementary file 4 — Source Data [file 41467_2025_61180_MOESM4_ESM.zip]

Archive with 136 entries (136 files):
- Read_me.txt
- __MACOSX/._Read_me.txt
- mIPSCs_amplitude_FigS3C.numbers
- __MACOSX/._mIPSCs_amplitude_FigS3C.numbers
- NAc_Amg_Ethanol_Saline_Max of variation (% of baseline)_Fig2G.csv
- __MACOSX/._NAc_Amg_Ethanol_Saline_Max of variation (% of baseline)_Fig2G.csv
- Distance travelled in EOM_Ethanol_GFP_JAWS_FigureS6F.csv
- __MACOSX/._Distance travelled in EOM_Ethanol_GFP_JAWS_FigureS6F.csv
- mIPSCs_cumul_IEI_RBBLA_FigS3C.csv
- mIPSCs_cumul_IEI_RBNAc_FigS3C.csv
- mIPSCs_cumul_ampl_RBBLA_FigS3C.csv
- mIPSCs_cumul_ampl_RBNAc_FigS3C.csv
- mIPSCs_freq_FigS3C.csv
- mIPSCs_amplitude_FigS3C.csv
- __MACOSX/._mIPSCs_amplitude_FigS3C.csv
- NicCurrents_RBBLA_RBNAc_FigS3B.csv
- IEI_nic_RBBLA_FigS3A.csv
- IEI_bas_RBBLA_FigS3A.csv
- cumul_ampl_nic_RBBLA_FigS3A.csv
- __MACOSX/._cumul_ampl_nic_RBBLA_FigS3A.csv
- cumul_ampl_bas_RBBLA_FigS3A.csv
- IEI_nic_RBNAc_FigS3A.csv
- IEI_bas_RBNAc_FigS3A.csv
- cumul_ampl_nic_RBNAc_FigS3A.csv
- cumul_ampl_bas_RBNAc_FigS3A.csv
- ConnectivityNAc-to-VTA_Fig4C.csv
- sIPSCs_RBNAc_RBBLA_ampl_freq_Fig3C.csv
- __MACOSX/._sIPSCs_RBNAc_RBBLA_ampl_freq_Fig3C.csv
- PuffNic_NAc_BLA_values_Fig3B.csv
- Time in OA_JAWS_OFF_ON_OFF_figureS6E.csv
- __MACOSX/._Time in OA_JAWS_OFF_ON_OFF_figureS6E.csv
- Distance travelled in OF_JAWS_OFF_ON_OFF_FigureS6D.csv
- __MACOSX/._Distance travelled in OF_JAWS_OFF_ON_OFF_FigureS6D.csv
- Distance travelled in EOM_Nicotine_GFP_JAWS_FigureS6C.csv
- __MACOSX/._Distance travelled in EOM_Nicotine_GFP_JAWS_FigureS6C.csv
- Distance travelled in OM_Saline_Nicotine_FigureS6A.csv
- __MACOSX/._Distance travelled in OM_Saline_Nicotine_FigureS6A.csv
- Ethanol_time_in_OA_GFP_JAWS_Figure5H.csv
- __MACOSX/._Ethanol_time_in_OA_GFP_JAWS_Figure5H.csv
- Nicotine_time_in_OA_GFP_JAWS_Figure5G.csv
- __MACOSX/._Nicotine_time_in_OA_GFP_JAWS_Figure5G.csv
- Time in OA in EOM_Saline_Nicotine_Figure5E.csv
- __MACOSX/._Time in OA in EOM_Saline_Nicotine_Figure5E.csv
- D2DATKO_male_female_Nicotine variation from baseline(Hz)_FigureS7C.csv
- B2retroAmg_male_female_Nicotine variation from baseline(Hz)_FigureS7B.csv
- B2retroNAC_male_female_Nicotine variation from baseline(Hz)_FigureS7A.csv
- Paired_nicotine_firing varation (% of baseline)_FigS5C.csv
- __MACOSX/._Paired_nicotine_firing varation (% of baseline)_FigS5C.csv
- Paired_opto_firing varation (% of baseline)_FigS5C.csv
- __MACOSX/._Paired_opto_firing varation (% of baseline)_FigS5C.csv
- Activated_Nicotine_Opto_Max frequency variation from baseline(Hz)_FigS5G.csv
- __MACOSX/._Activated_Nicotine_Opto_Max frequency variation from baseline(Hz)_FigS5G.csv
- Inhibited_Nicotine_Opto_Max frequency variation from baseline(Hz)_FigS5E.csv
- __MACOSX/._Inhibited_Nicotine_Opto_Max frequency variation from baseline(Hz)_FigS5E.csv
- Saline_Nic_Nicopto_Max of firing variation(% from baseline)_Fig5D.csv
- __MACOSX/._Saline_Nic_Nicopto_Max of firing variation(% from baseline)_Fig5D.csv
- Inhibited_Light_10Hz_20Hz_Max of variation(Hz)_Fig4G.csv
- __MACOSX/._Inhibited_Light_10Hz_20Hz_Max of variation(Hz)_Fig4G.csv
- Activated_Light_10Hz_20Hz_Max of variation(Hz)_Fig4F.csv
- __MACOSX/._Activated_Light_10Hz_20Hz_Max of variation(Hz)_Fig4F.csv
- NoLight_Light_Max of firing variation (% from baseline)_Fig4E.csv
- __MACOSX/._NoLight_Light_Max of firing variation (% from baseline)_Fig4E.csv
- D2_activated_inhibited_Max frequency variation from baseline(Hz)_FigS4D.csv
- __MACOSX/._D2_activated_inhibited_Max frequency variation from baseline(Hz)_FigS4D.csv
- NAc_B2VEC_activated_inhibited_Max frequency variation from baseline(Hz)_Fig3F.csv
- __MACOSX/._NAc_B2VEC_activated_inhibited_Max frequency variation from baseline(Hz)_Fig3F.csv
- Amg_B2VEC_activated_inhibited_Max frequency variation from baseline(Hz)_Fig3I.csv
- __MACOSX/._Amg_B2VEC_activated_inhibited_Max frequency variation from baseline(Hz)_Fig3I.csv
- Amg_GFP_B2VEC_Nic_Saline_Max variation (% from baseline)_Fig3H.csv
- __MACOSX/._Amg_GFP_B2VEC_Nic_Saline_Max variation (% from baseline)_Fig3H.csv
- NAc_GFP_B2VEC_Nic_Saline_Max variation (% from baseline)_Fig3E.csv
- __MACOSX/._NAc_GFP_B2VEC_Nic_Saline_Max variation (% from baseline)_Fig3E.csv
- Coordinates_ML_DV_AP_NAc_Amg_FigS2E.csv
- __MACOSX/._Coordinates_ML_DV_AP_NAc_Amg_FigS2E.csv
- Paired_NAc_Amg_correlation_Maximum Frequency variation (% from baseline)_Fig2H.csv
- __MACOSX/._Paired_NAc_Amg_correlation_Maximum Frequency variation (% from baseline)_Fig2H.csv
- NAc_Amg_Ethanol_Max frequency variation from baseline(Hz)_Fig2F.csv
- __MACOSX/._NAc_Amg_Ethanol_Max frequency variation from baseline(Hz)_Fig2F.csv
- NAc_Amg_Ethanol_Max variation (% from baseline)_Fig2E.csv
- __MACOSX/._NAc_Amg_Ethanol_Max variation (% from baseline)_Fig2E.csv
- NAc_Amg_Nicotine_Saline_Max of variation (% of baseline)_Fig2D.csv
- __MACOSX/._NAc_Amg_Nicotine_Saline_Max of variation (% of baseline)_Fig2D.csv
- NAc_Amg_Nicotine_Max frequency variation from baseline(Hz)_Fig2C.csv
- __MACOSX/._NAc_Amg_Nicotine_Max frequency variation from baseline(Hz)_Fig2C.csv
- NAc_Amg_Nicotine_Max variation (% from baseline)_Fig2B.csv
- __MACOSX/._NAc_Amg_Nicotine_Max variation (% from baseline)_Fig2B.csv
- WT_EtOH_doses_inhibited_FigS1I.csv
- __MACOSX/._WT_EtOH_doses_inhibited_FigS1I.csv
- WT_EtOH_doses_activated_FigS1I.csv
- __MACOSX/._WT_EtOH_doses_activated_FigS1I.csv
- coinjection_Inhibited Neurons_Maximum Firing varaition (% from baseline)_FigS1J.csv
- __MACOSX/._coinjection_Inhibited Neurons_Maximum Firing varaition (% from baseline)_FigS1J.csv
- coinjection_Activated Neurons_Maximum Firing varaition (% from baseline)_FigS1J.csv
- __MACOSX/._coinjection_Activated Neurons_Maximum Firing varaition (% from baseline)_FigS1J.csv
- Antero-posterior position of neurons-distance from bregma(mm)_FigS1G.csv
- __MACOSX/._Antero-posterior position of neurons-distance from bregma(mm)_FigS1G.csv
- Dorso-ventral position of neurons-distance from surface(┬╡m)_FigS1G.csv
- __MACOSX/._Dorso-ventral position of neurons-distance from surface(┬╡m)_FigS1G.csv
- Antero-posterior position of Nicotine Activated&inhibited neurons-distance from bregma(mm)_FigS1E.csv
- __MACOSX/._Antero-posterior position of Nicotine Activated&inhibited neurons-distance from bregma(mm)_FigS1E.csv
- Antero-posterior position of Ethanol Activated&inhibited neurons-distance from bregma(mm)_FigS1E.csv
- __MACOSX/._Antero-posterior position of Ethanol Activated&inhibited neurons-distance from bregma(mm)_FigS1E.csv
- Dorso-ventral position of Nicotine Activated&inhibited neurons-distance from surface(┬╡m)_FigS1F.csv
- __MACOSX/._Dorso-ventral position of Nicotine Activated&inhibited neurons-distance from surface(┬╡m)_FigS1F.csv
- Dorso-ventral position of Ethanol Activated&inhibited neurons-distance from surface(┬╡m)_FigS1F.csv
- __MACOSX/._Dorso-ventral position of Ethanol Activated&inhibited neurons-distance from surface(┬╡m)_FigS1F.csv
- Medio-Lateral position of Ethanol Activated:Inhibited neurons-distance from midleline(┬╡m)_FigS1D.csv
- __MACOSX/._Medio-Lateral position of Ethanol Activated:Inhibited neurons-distance from midleline(┬╡m)_FigS1D.csv
- Medio-Lateral position of nicotine Activated:Inhibited neurons-distance from midleline(┬╡m)_FigS1D.csv
- __MACOSX/._Medio-Lateral position of nicotine Activated:Inhibited neurons-distance from midleline(┬╡m)_FigS1D.csv
- Medio-Lateral position-distance from midline(┬╡m)_Fig1H.csv
- __MACOSX/._Medio-Lateral position-distance from midline(┬╡m)_Fig1H.csv
- Paired_correlation_Maximum Frequency variation (% from baseline)_Fig1G.csv
- __MACOSX/._Paired_correlation_Maximum Frequency variation (% from baseline)_Fig1G.csv
- Paired_nicotine_Frequency_variation_percent_baseline_Fig1F.csv
- __MACOSX/._Paired_nicotine_Frequency_variation_percent_baseline_Fig1F.csv
- Paired_ethanol_Frequency_variation_percent_baseline_Fig1F.csv
- __MACOSX/._Paired_ethanol_Frequency_variation_percent_baseline_Fig1F.csv
- firing rate(Hz)-Ethanol Inhibited_Fig1E.csv
- __MACOSX/._firing rate(Hz)-Ethanol Inhibited_Fig1E.csv
- firing rate(Hz)-Ethanol Activated_Fig1E.csv
- __MACOSX/._firing rate(Hz)-Ethanol Activated_Fig1E.csv
- Maximum firing variation(% of baseline)-Ethanol Inhibited_Fig1E.csv
- __MACOSX/._Maximum firing variation(% of baseline)-Ethanol Inhibited_Fig1E.csv
- Maximum firing variation(% of baseline)-Ethanol Activated_Fig1E.csv
- __MACOSX/._Maximum firing variation(% of baseline)-Ethanol Activated_Fig1E.csv
- Firing rate(Hz)-Nicotine Inhibited_Fig1D.csv
- __MACOSX/._Firing rate(Hz)-Nicotine Inhibited_Fig1D.csv
- Firing rate(Hz)-Nicotine Activated_Fig1D.csv
- __MACOSX/._Firing rate(Hz)-Nicotine Activated_Fig1D.csv
- Maximum firing variation(% of baseline)-Nicotine Inhibited_Fig1D.csv
- __MACOSX/._Maximum firing variation(% of baseline)-Nicotine Inhibited_Fig1D.csv
- Maximum firing variation(% of baseline)-Nicotine Activated_Fig1D.csv
- __MACOSX/._Maximum firing variation(% of baseline)-Nicotine Activated_Fig1D.csv
- Maximum firing variation(% from baseline)-Fig1A_FigS1A_B.csv
- __MACOSX/._Maximum firing variation(% from baseline)-Fig1A_FigS1A_B.csv
