# Supplementary material for: Nicotine engages a VTA-NAc feedback loop to inhibit amygdala-projecting dopamine neurons and induce anxiety-like behaviors
Source: Nat Commun. 2025 Jul 4;16:6196. doi: 10.1038/s41467-025-61180-8 (PMC12227735; doi:10.1038/s41467-025-61180-8)
Supplement: Supplementary file 4 — Source Data [file 41467_2025_61180_MOESM4_ESM.zip › Read_me.txt]

Data are organized by figure and panel.

Figure 1:
In panels 1A, S1A, data points represent the maximum change in firing frequency (expressed as a percentage of difference relative to baseline) of the different neurons in response to nicotine, ethanol, or saline.

In panel 1D, data points represent the mean firing frequency (in Hz) of the different neurons before injection (baseline) and at the maximum or minimum firing rate observed after nicotine or ethanol administration. Neurons are grouped based on whether they were activated or inhibited.

In panel 1F, each line shows the normalized firing frequency of the different neurons over time (expressed as a percentage of baseline) before and after nicotine or ethanol injection.

In panel 1G, each line represents the maximum change in firing frequency (expressed as a percentage relative to baseline) of the different neurons in response to nicotine and ethanol.

In panel 1H, each data point represents the position (in µm) of the different neurons, categorized according to their response to nicotine and ethanol (activated/activated, inhibited/inhibited, or inhibited/activated).

Figure 2:
In panels 2BÐE, each data point represents the change in firing frequency (expressed as a percentage of difference relative to baseline) of the different neurons in response to nicotine (B) or ethanol (E). Neurons are grouped based on whether they projected to the nucleus accumbens (NAc) or the amygdala (Amg); each column represents a population of neurons projecting either to the NAc or the Amg.

In panels 2CÐF, data points represent the mean firing frequency (in Hz) of the different neurons before injection (baseline) and at the maximum or minimum firing rate observed after nicotine (C) or ethanol (F) administration. Neurons are grouped by projection target.

In panels 2DÐG, data points represent the maximum change in firing frequency (expressed as a percentage of baseline) of the different neurons in response to saline and nicotine (D) or ethanol (G) injection. Neurons are grouped based on whether they were activated and projected to the NAc or inhibited and projected to the Amg.

Figure 3:
In panel 3B, each data point represents the mean current amplitude (expressed in pA) evoked by a nicotine puff in the different neurons. Neurons are grouped by nicotine concentration (10, 30, or 100 mM) and projection target (NAc or BLA).

In panel 3C, each data point represents the mean inhibitory current amplitude (in pA) and frequency (in Hz) during baseline (base) or nicotine application (Nic) in the different neurons. Grouping is based on projection target.

In panels 3EÐH, data points represent the maximum change in firing frequency (expressed as a percentage relative to baseline) of the different neurons in response to nicotine or saline in B2 KO mice. Neurons are grouped by viral infection (GFP or B2VEC) in the VTA.

In panels 3FÐI, data points represent the mean firing frequency (in Hz) before injection (baseline) and at the maximum or minimum firing rate after saline or nicotine administration in the different neurons in B2VEC mice. Neurons are grouped based on whether they were activated or inhibited.

Figure 4:
In panel 4C, data points represent the mean inhibitory current amplitude (in pA) evoked by optogenetic stimulation of NAc terminals in the different neurons projecting to the BLA (RBBLA+). Neurons are grouped by NAc input source (NAcCore, NAcLAT, NAcMED).

In panel 4E, data points represent the maximum change in firing frequency (expressed as a percentage relative to baseline) of the different neurons before (NoLight) or during optogenetic stimulation (Light).

In panel 4F, data points represent the mean firing frequency (in Hz) before light stimulation (baseline) and the maximum rate during stimulation of the different neurons. Neurons are grouped by stimulation frequency (10 Hz or 20 Hz).

In panel 4G, data points represent the mean firing frequency (in Hz) before light (baseline) and the minimum rate during light stimulation of the different neurons, grouped by frequency (10 Hz or 20 Hz).

Figure 5:
In panel 5D, data points represent the maximum change in firing frequency (expressed as a percentage relative to baseline) of the different neurons in response to saline, nicotine alone, and nicotine with optogenetic inhibition of NAc terminals in the VTA.

In panel 5E, data points represent the time spent in the open arm of the elevated O-Maze (as a percentage of total time) by the different mice across test periods (0Ð3, 3Ð6, 6Ð9 min). Mice are grouped based on saline or nicotine injection.

In panel 5G, data points represent the time spent in the open arm of the elevated O-Maze (as a percentage of total time) by the different mice across test periods (0Ð3, 3Ð6, 6Ð9 min) following nicotine injection. Grouped by GFP- or JAWS-expressing virus.

In panel 5H, data points represent the time spent in the open arm of the elevated O-Maze (as a percentage of total time) by the different mice across test periods (0Ð3, 3Ð6, 6Ð9 min) following ethanol injection. Grouped by GFP- or JAWS-expressing virus.

Figure S1:
In panels S1AÐB, data points represent the maximum change in firing frequency (as a percentage relative to baseline) of the different neurons in response to nicotine, ethanol, or saline.

In panels S1DÐF, data points represent the position (in µm or mm) of the different neurons, categorized by response (activated/inhibited) to nicotine or ethanol. Positioning is organized along the medio-lateral (ML), antero-posterior (AP), and dorso-ventral (DV) axes.

In panel S1G, data points represent the position (in µm) of the different neurons, categorized by their response to nicotine and ethanol (activated/activated, inhibited/inhibited, or inhibited/activated). Positioning is organized along the AP and DV axes.

In panel S1I, data points represent the maximum change in firing frequency (as a percentage relative to baseline) of the different neurons in response to saline or ethanol at 125, 250, 500, or 750 mg/kg. Neurons are grouped by activation status.

In panel S1J, data points represent the maximum change in firing frequency (as a percentage relative to baseline) of the different neurons in response to ethanol alone, nicotine alone, and co-injection of both. Grouped by activation status.

Figure S2:
In panel S2E, data points represent the position (in µm or mm) of the different neurons, categorized by their projection (NAc or Amg). Positioning is organized along ML, AP, and DV axes.

Figure S3A:

In panel S3A, each data point represents  the individual or the mean values per neuron of inhibitory current amplitude (in pA) and inter-event interval (in ms) during baseline (Base) or nicotine application (Nic) in the different neurons. Neurons are grouped based on their projection target.

In panel S3B, each data point represents the mean values per neuron of nicotinic current amplitude (in pA)  during  nicotine application in the different neurons. Neurons are grouped based on their projection target.

In panel S3A, each data point represents  the individual or the mean values per neuron of miniature inhibitory current amplitude (in pA) and inter-event interval (in ms) during baseline (Base) or nicotine application (Nic) in the different neurons. Neurons are grouped based on their projection target.

Figure S4:
In panel S4D, data points represent the mean firing frequency (in Hz) before injection (baseline) and at the maximum or minimum rate observed after saline or nicotine administration in the different neurons in DAT-D2 KO mice. Grouped by response to nicotine.

Figure S5:
In panel S5C, each line shows the normalized firing frequency of the different neurons over time (as a percentage of baseline) before and after nicotine or optogenetic activation of NAc-projecting DA neurons.

In panels S5EÐG, each data point represents the mean firing frequency (in Hz) measured before injection or stimulation (baseline), and at the maximum or minimum rate observed following optogenetic stimulation (Opto), saline injection, or nicotine injection with (Nicotine_Opto) or without (Nicotine) optogenetic stimulation. Neurons are grouped based on whether they were activated (G) or inhibited (E) by nicotine.

Figure S6:
In panel S6A, data points represent the distance traveled in the elevated O-Maze (in cm) by the different mice across periods (0Ð3, 3Ð6, 6Ð9 min). Grouped by saline or nicotine injection.

In panel S6C, data points represent the distance traveled in the elevated O-Maze (in cm) by the different mice across periods following nicotine injection. Grouped by GFP- or JAWS-expressing virus.

In panel S6D, each data point represents the distance traveled in the open field (in cm) by the different mice across different 5-minute light-OFF/ON test periods (0Ð5_OFF, 5Ð10_ON, 10Ð15_OFF).

In panel S6E, data points represent the time spent in the open arm of the elevated O-Maze (as a percentage of total time) by the different mice across 5-minute light-OFF/ON periods (0Ð5_OFF, 5Ð10_ON, 10Ð15_OFF).

Figure S7:

In panels S7AÐC, data points represent the mean firing frequency (in Hz) of the different neurons before injection (baseline) and at the maximum or minimum firing rate observed after nicotine administration in B2NAcVEC (A), B2AmgVEC (B), or DAT-D2 KO (C) mice. Neurons are grouped based on whether they were activated or inhibited, and whether they were recorded in male or female mice.
