# Supplementary material for: Nicotine engages a VTA-NAc feedback loop to inhibit amygdala-projecting dopamine neurons and induce anxiety-like behaviors
Source: Nat Commun. 2025 Jul 4;16:6196. doi: 10.1038/s41467-025-61180-8 (PMC12227735; doi:10.1038/s41467-025-61180-8)
Supplement: Supplementary file 4 — Source Data [file 41467_2025_61180_MOESM4_ESM.zip › NAc_Amg_Ethanol_Saline_Max of variation (% of baseline)_Fig2G.csv]

NAc_saline_Activated	NAc_ethanol_Activated	Amg_saline_Inhibited	Amg_Ethanol_Inhibited
98.5457656116339	103.406113537118	97.1463266545234	95.3771289537713
107.219662058372	112.697652132247	80	83.5443037974684
103.675048355899	113.559322033898	74.8768472906404	83.5236541598695
100.318809776833	106.368715083799	95.9422903516682	77.9846659364732
97.1851851851852	117.021276595745	90.6882591093117	54.7008547008547
101.463414634146	107.692307692308	74.9090909090909	88.0382775119617
97.3125884016973	108.346456692913	92.5449871465296	41.9106317411402
102.647657841141	107.708119218911	102.257728377909	82.4962852897474
106.793802145411	108.256880733945	97.6779026217229	93.4844192634561
99.5024875621891	104.455958549223	82.6291079812207	87.0466321243523
94.017094017094	111.304347826087	96.8807339449541	80.8080808080808
106.539074960128	109.090909090909	101.694915254237	72.4489795918367
		98.2264665757162	86.3595302619693
