# Supplementary material for: Nicotine engages a VTA-NAc feedback loop to inhibit amygdala-projecting dopamine neurons and induce anxiety-like behaviors
Source: Nat Commun. 2025 Jul 4;16:6196. doi: 10.1038/s41467-025-61180-8 (PMC12227735; doi:10.1038/s41467-025-61180-8)
Supplement: Supplementary file 4 — Source Data [file 41467_2025_61180_MOESM4_ESM.zip › mIPSCs_cumul_IEI_RBBLA_FigS3C.csv]

x
1969.89990234375
477.7001953125
1120.5
2498.10009765625
244.7001953125
797.599609375
464.2001953125
1331.3994140625
1855.900390625
903.400390625
581.5
2562.400390625
1017.19921875
1112.19921875
342.80078125
445.400390625
1515.099609375
336.30078125
483.3984375
3351.400390625
442
687.099609375
506
830.201171875
474.69921875
312
1821.900390625
715.80078125
1596.30078125
1302.09765625
384
1534.30078125
1274.69921875
966.1015625
435.19921875
1014.8984375
816
1581.1015625
1532.6015625
344.5
800.8984375
558.5
498.30078125
910.09765625
427.203125
1376.296875
200.703125
1350.5
323.3984375
558
2427.6015625
743.8984375
1485
1584.6015625
1771.5
273
417
899.296875
634
326.203125
344.09765625
533.90234375
722.1015625
377.1953125
427.6015625
1187.796875
659.6015625
478
631.8984375
1562.703125
2037.1015625
326.1953125
1214.1015625
1061.5
226.203125
1090.6015625
1178.1953125
1321.703125
675
864.3984375
250.203125
710.1953125
913.3046875
936.3984375
1026.296875
1161.703125
355.8984375
308.6015625
1877.1015625
1352.1953125
265.8984375
959.1015625
350
485.6015625
321.8984375
1351
277.8046875
2537.09375
738.40625
800.59375
557.8046875
267.1015625
652.5
648.8984375
292.796875
637.8984375
318.1015625
768.3046875
330.6953125
299.5
331
481.703125
405.296875
810.1015625
1181.8984375
845.5
2376.3046875
312.796875
273.296875
479.90625
635.8984375
729.6015625
413.6953125
1068.203125
1064
832.6015625
619
523.3984375
459.796875
648.5
530.1015625
356.203125
225.59375
513.3046875
238.796875
346.8984375
145
660.8046875
432.296875
519.703125
278.6015625
697.59375
246.203125
1457.5
1439
285.203125
492.5
494.3984375
442.6015625
851.59375
1115
795.90625
405.6953125
485.3984375
609.796875
999
2226.90625
456.90625
371.796875
183.296875
332.5
404.40625
340.59375
1320.09375
767.203125
390.90625
688.390625
2916.109375
983
657.59375
382.296875
25.109375
1053.390625
539.203125
437.203125
227.296875
384.90625
351.5
812.5
223.796875
294.203125
431.703125
357.1875
454.203125
593.109375
704.5
1322.6875
927.203125
1132.109375
275.09375
706.59375
628.109375
132.5
285.390625
336.3125
485.5
733.6875
209.203125
315.296875
912
674.8125
852.796875
877.5
987.890625
712.609375
3591.796875
456.5
271.40625
993.390625
275
1231
2303.90625
406
472.890625
266
216.109375
998.09375
1332.296875
1162.609375
254.203125
220.6875
690.3125
921.6875
1067.203125
539.5
1050.109375
402.59375
1607.203125
579.5
490.703125
2009.796875
442.5
462.390625
505.40625
424.203125
625.59375
598.90625
1299.890625
240.3125
1017.6875
653
914.609375
2128.09375
270.796875
982
559.703125
504.203125
270.59375
437.3125
559.796875
878.296875
1043.796875
1157.5
582
435.609375
140.796875
417.59375
242.40625
1213.703125
453.59375
247.90625
2032.796875
401
410.390625
311.703125
891.109375
429.296875
286.59375
450.609375
794
1158.09375
651.09375
1046.8125
556.296875
781.203125
205.5
363.796875
1155.09375
368.5
523
113.296875
395
1346.3125
258.796875
352.703125
1213.5
508.796875
307.5
413.59375
256.203125
257.5
504.09375
1335.203125
356
320
713.609375
326.1875
302.109375
323.390625
21.8125
682.890625
1419.203125
1803.703125
347.203125
1719.390625
237.5
232.796875
247.203125
1255.609375
1209.390625
2180.703125
1234.296875
281.703125
1402.703125
477.703125
1086.390625
485.109375
641.890625
939.40625
777.703125
2894.296875
251.59375
1998.5
290.609375
1207.5
1412.296875
727.203125
1416.09375
1859.90625
1363.90625
1610.09375
744.1875
284.09375
1198.21875
460.5
314
6839.1875
1239.8125
298.28125
1835.40625
1298.71875
2771.1875
954.8125
488.1875
513.59375
345.8125
149.78125
589.5
445.40625
1069.21875
180.5
2689.6875
352.6875
1286.625
626.1875
413.8125
1013
390.5
242.1875
202.6875
550.71875
609
1262.78125
276.90625
437.5
862
233.21875
563
587.6875
521.40625
304
2310.2998046875
4662.50048828125
5100.19921875
7810.900390625
3568.099609375
8111.701171875
4581.09765625
5644.6015625
2165.6015625
21992.5
5149.6953125
1889.3046875
2762.296875
5425.3046875
962.796875
3150
1477.703125
623.59375
10720.90625
14908
2186.6953125
6715.203125
927.296875
1392.703125
1990.6953125
1736
9008
1760.40625
462.296875
7699.59375
3680.703125
1007.90625
4450.890625
764.90625
2719.203125
1800.09375
7123.5
2434.796875
694.109375
8233.796875
1758.5
220.90625
1975.890625
990.203125
822.90625
906.890625
542.796875
2610.109375
3994.796875
2540
8844.203125
2600.703125
8044.59375
2168.40625
729.796875
1287.203125
779.1875
1099.109375
3661.203125
477.1875
1913.40625
371.203125
409.5
952.890625
489.609375
926.09375
257.5
479.203125
2324.296875
465.203125
1710.40625
624.5
1113.1875
1673.703125
1101.5
1980
568.40625
1382.796875
2170.296875
1482.5
637
298.90625
295.703125
750.390625
235.109375
558
543.59375
692.296875
865.203125
1826.09375
2994.5
1289.5
494.8125
1784.6875
1484.59375
3213.5
2331.5
2264.3125
1276.5
3115.40625
898.28125
1472.71875
1290
3605.6875
2889.71875
3238
3135
505.6875
230.799987792969
373
2936.79992675781
234.10009765625
2029.5
1966
1442.7998046875
263
581.5
1080.5
1443.400390625
171.2001953125
1620.2998046875
1205.7998046875
1171.80078125
3280
2470.599609375
165.69921875
5121
1603.201171875
521.19921875
605.80078125
1207.19921875
2728.5
204.80078125
363.8984375
412.30078125
4012.8984375
1348
944.5
2042.90234375
2278.59765625
4247.203125
332.19921875
1391.5
230.5
801.19921875
2523.5
1327.1015625
148.8984375
396
224.3984375
782.6015625
867.8984375
619.90234375
686.30078125
507.296875
2225.80078125
476
1007.30078125
1023.1015625
1320.3984375
5.296875
1022.1015625
2052.6015625
184.296875
156.40625
918.59375
3522.203125
745
1456.6015625
2012.796875
756.8046875
185.296875
4448.8984375
1079.703125
510.1953125
2095.703125
1505.796875
620
489.3046875
1629.296875
2041.8984375
567.90625
0.3984375
345.3984375
511.5
2254.3984375
212.5
928.3984375
565.5
3736.6015625
494.8046875
2444.6953125
362.8984375
1164.8046875
1028.1953125
1212.3046875
502.6015625
718.6953125
164.3984375
1618.8046875
404.8984375
991
671.6015625
989.3984375
1390.796875
1123.3046875
798.3984375
195.1015625
575.8984375
445.3984375
371.8984375
226.703125
1713.5
1583.3984375
1204.8984375
84.703125
245.703125
1009.09375
627
559.90625
1190.8984375
253
926.4921875
127.109375
1539.296875
207.203125
709.5
631.5
841.59375
311.703125
226.40625
207
1202
520.890625
457.40625
239.59375
245
192.109375
186.1875
868.3125
268.890625
525.109375
1291.390625
917.203125
367.203125
501.390625
167
283.3125
1405.890625
277.296875
1049
900.3125
405.59375
232.203125
559.796875
1232.296875
206.90625
1252.09375
925.5
201.109375
853.6875
1095
1382.3125
295.890625
796.203125
434.09375
297.8125
326.890625
1831.609375
1098.5
223.296875
704.703125
691.890625
167
568.296875
1664.703125
1440.703125
466.796875
869.109375
0.390625
0.90625
1502.296875
2946.796875
693.109375
2203.796875
969.59375
1017.609375
4331.59375
1143.40625
95.6875
584.5
367.3125
1754.296875
866.703125
412.890625
204.296875
3422.90625
4566.90625
1924
559.09375
1063.59375
1346.3125
2086.09375
1131.203125
2024.09375
654.40625
245.203125
0.796875
5503.890625
1201.3125
2194.390625
2918.203125
367.203125
2353.796875
776.09375
2627.203125
158.5
934.609375
267.390625
1534.5
1945
947.203125
1437.703125
319.296875
291.703125
654.296875
514.90625
1065
154.6875
2699.90625
1103.203125
247.203125
1379.1875
371.609375
2632.390625
1533.109375
1827.703125
606.59375
1053
1248.09375
4962.3125
579
812.796875
624.296875
5158
1124.3125
548.875
1645.71875
625.09375
589.59375
2769.8125
2349.90625
360.375
489
660.90625
673.8125
577.28125
208.3125
1023.1875
648.125
5469.375
909.40625
519
2583.90625
3676.59375
1351.8125
274.59375
942.8125
573.78125
822.90625
2004.6875
896.5
228.625
3186.5
170.6875
103.5
167.700012207031
398.399963378906
384.800048828125
734.699951171875
394.099975585938
386.800048828125
136.10009765625
157.599853515625
325
242.10009765625
185.39990234375
95.699951171875
613.60009765625
143.60009765625
287.69970703125
157.900390625
317
356.7998046875
510.39990234375
271.10009765625
109.2998046875
878.2001953125
406
535
554.5
355.2998046875
251.2998046875
433.1005859375
288.8994140625
352
418.80078125
121.2998046875
111.5
427.2998046875
253.7001953125
951.8994140625
601.6005859375
900.2998046875
690.2001953125
739.7998046875
282.599609375
712.80078125
247.19921875
339.201171875
1131.8984375
367.900390625
273.599609375
1011.400390625
204.80078125
1155.5
392
686.798828125
588.5
77.400390625
221.701171875
140.798828125
90
830.5
186.701171875
195.798828125
1345.701171875
195.69921875
336.19921875
994
753.30078125
984
99.30078125
309.19921875
113.19921875
329.6015625
114.798828125
578.80078125
118.099609375
123.30078125
81.599609375
223.400390625
417.69921875
169.900390625
273.19921875
1039.001953125
105.8984375
386.8984375
146.703125
135
368.69921875
244.19921875
231.8984375
1003
348.203125
152.296875
186.703125
105.8984375
999.19921875
765.69921875
138.90234375
129.5
659
1045.69921875
368.3984375
276.1015625
79.19921875
440.80078125
126.19921875
104.1015625
137
132.3984375
458.30078125
100.1015625
276.5
251.796875
304.30078125
235
166.40234375
168
552.09765625
853.19921875
442.703125
302
177.09765625
517.30078125
504.80078125
129.80078125
873.69921875
175
222.69921875
76.3984375
304.90234375
81.80078125
138
216.296875
922.90234375
177.5
101.30078125
1389
196.59765625
419.5
97.40234375
216.59765625
233.6015625
184.69921875
432.19921875
1036.1015625
101.19921875
226.8984375
183.80078125
135.40234375
80.09765625
742.69921875
204.30078125
690.5
144.69921875
707.703125
300.8984375
119.69921875
394.80078125
420.80078125
966.8984375
536
642.19921875
676.5
87.90234375
996.09765625
461.1015625
467.69921875
205.69921875
82.40234375
639.90234375
178.6953125
313.6015625
252.296875
208.5
150.703125
801.6015625
247.6953125
237.8046875
104.1015625
974.1953125
91.1015625
175.796875
1555.203125
581.3984375
654.203125
316.1953125
128.6015625
314.203125
280.8984375
137.8984375
413.8046875
1061.1953125
216
118.8984375
117.203125
388.203125
111.6953125
114.203125
209.3984375
225.703125
162.6953125
502.5
241.3984375
466.703125
528.296875
335.40625
187.09375
313.90625
105.5
84.5
423.59375
187.90625
67.5
187.3984375
128.796875
535.1015625
304.3984375
260.3046875
385
92.5
165.796875
288.3984375
486.3984375
340.203125
175.796875
92.5
216
342.6015625
217.8984375
279
135.1015625
125.5
98.3046875
142.59375
590.203125
310.703125
468.6953125
126.1015625
106.703125
642.8984375
871.296875
667.703125
230.296875
2052
167.8046875
1103.296875
91
2681
603.1015625
1024
551.296875
687.8984375
1099.703125
352
508.1015625
75
87.1953125
748
111.90625
232.59375
497.703125
913.6015625
144
96.3984375
191.296875
327.6015625
175.703125
243.8984375
464.5
508
542.796875
82.1015625
345.1015625
405
650.703125
182.296875
1203.3984375
430.1015625
194.796875
821
201.90625
160.3984375
317.6015625
420.296875
435.296875
92.90625
503.296875
338.296875
477.8046875
93.6953125
482.1015625
349.703125
776.5
624
473.8984375
1008.8984375
1126.1015625
232.1015625
612.6953125
270.5
481.1015625
221.5
391.3046875
311.59375
570.5
246.8046875
161.8984375
1364.203125
122.3984375
176.1015625
365.796875
229.203125
408.3984375
297.8984375
480.296875
95.6015625
323.8046875
318.6953125
668.3984375
364.90625
658.1953125
345.3046875
1810.59375
981.8046875
1077.796875
278.3984375
350.5
723.109375
168.6875
252.5
436.703125
164.90625
94.796875
1597.796875
945.609375
367.09375
838.203125
1442.5
269
535.390625
2155.5
114.609375
907.703125
526.1875
764.203125
1516.296875
308.5
154.109375
807.296875
505
534.90625
521.796875
206.203125
2336.59375
673.296875
277.90625
219.5
110.890625
708.8125
557.59375
676.203125
428.59375
1607.40625
1445
258.796875
797.296875
118.5
813.109375
631.1875
1160.90625
219.296875
578.796875
287.5
369.703125
1849.609375
280.09375
220.09375
158.40625
322.703125
426.390625
682.609375
208.703125
144
376.09375
381.203125
681.390625
382.703125
674.296875
392.90625
364.703125
284.09375
734.203125
307.59375
346.5
284.8125
652
630.09375
1134.40625
275
586.6875
442.90625
1601.296875
467.609375
1733.59375
1401.5
506.40625
155.5
481.296875
159.296875
1827.796875
1552.609375
401.296875
234.203125
2328.5
575.390625
1136.5
488.296875
688.703125
2250.296875
1036.40625
2495.40625
1164.796875
87.203125
1891.796875
994.390625
1821.8125
1317.5
452.5
1472.296875
917.890625
238
1499.203125
79.703125
1296
120.703125
914.296875
763.203125
653.703125
799.796875
1164.796875
2033.59375
2845.609375
2879.5
89.296875
3212.296875
924.90625
165.296875
1723.5
1566.703125
1214.5
442.296875
66
923.5
1012.703125
2951.390625
1336.109375
119.296875
801.90625
623.296875
1261.890625
2137.40625
141.09375
2303.90625
3688.90625
1685.296875
320.59375
2681.796875
538.40625
181.59375
104.90625
1374.703125
211.890625
1412
541.703125
509.703125
2989.40625
259.1875
179
1255
0.3125
994.90625
713.5
175
1382.375
663.21875
1632.40625
2613.6875
1822.90625
1314.1875
347.21875
951.59375
847.6875
774.09375
1974.90625
2293
365.09375
1895.71875
537.1875
646.40625
676.40625
669.40625
2021.5
181.28125
499.59375
1068.125
1263
2837.28125
1048.09375
599.40625
274
1791
15254.5991210938
22656.69921875
19671.203125
1072.796875
1292.80078125
1912.59765625
1202.5
4629.40625
1049.8984375
1668.1015625
2247.8984375
5790
1732.796875
4105.8046875
197.796875
1195
0.3984375
3406.203125
13580.296875
14516.6015625
4895.203125
5479.5
4334.5
3714
898.296875
6721.796875
2167.796875
7860.609375
15928.203125
8534.1875
1706.40625
2650.203125
402.5
2417.703125
542.09375
2240
7006.09375
11289.609375
911.296875
280.296875
1899.796875
8943.40625
9476.59375
6051
12994
8715.703125
468.796875
5766
4484.59375
1223
7084.625
11964.1875
3509.1875
3418.5
886.600036621094
774.599975585938
461.900024414062
297.89990234375
304.900146484375
310.699951171875
261.5
353.89990234375
124.699951171875
674.7001953125
616.89990234375
326.39990234375
1114.7001953125
638.2998046875
734.69970703125
520
322.30078125
533.8994140625
338.6005859375
257.19921875
403.5
283.80078125
311.8994140625
242.6005859375
289.7998046875
493
412.2998046875
279.2001953125
339.8994140625
210.30078125
220.19921875
206.30078125
278.8994140625
77.1005859375
442.3994140625
105.2001953125
220.2998046875
303.2998046875
2370.701171875
560.8984375
502.201171875
899.099609375
383.30078125
311.798828125
355.099609375
344.1015625
469.3984375
1167
160.701171875
502.69921875
271.900390625
243.69921875
390.5
204
553.201171875
276
911.5
186.69921875
930.900390625
540.900390625
663
582.099609375
607.599609375
1048.5
139.599609375
138.400390625
740.900390625
475.19921875
501.701171875
133.900390625
1491.30078125
220.09765625
137.30078125
946
772
209.1015625
176
449.796875
395.6015625
340.69921875
713.6015625
381.30078125
1130
316.09765625
259.80078125
255.3984375
1307.90234375
158
283.80078125
126
700.296875
174.203125
578.296875
145.40234375
592.09765625
106.6015625
134.80078125
107
160.59765625
195.80078125
969
366.90234375
719.5
229.09765625
526.90234375
216
492.09765625
772.90234375
352.59765625
173.69921875
695.90234375
830.3984375
182.90234375
290.59765625
236.1015625
431.30078125
319
136.8984375
406.8984375
946.203125
62
461.59765625
1019.6015625
610.8984375
327.1015625
234.30078125
320.5
224.19921875
114.69921875
284.8984375
1176.1015625
811.1015625
208
552.8984375
158.8984375
119.203125
277.3984375
140.5
140
561.19921875
223.80078125
477.30078125
375
570.09765625
341.40234375
532.09765625
114
556.3046875
157.6953125
147.6015625
503.6015625
130
211.1953125
156
239
348.90625
264.796875
185.8984375
658.3984375
143.8046875
269
337.796875
258.8046875
301.296875
262.296875
732.3046875
97.8984375
170.8984375
231
242
71
661.1015625
291.6015625
174.1953125
1584.1015625
177.6015625
211.6015625
15.3984375
461.6015625
148.796875
339.8984375
1039.6015625
1183.203125
286.1015625
745.3984375
579.1953125
436.40625
117.59375
353.90625
102.6953125
666.3046875
401.59375
671.1015625
497.1015625
297.203125
212.796875
670.8984375
106.3046875
109.1953125
244.3046875
495.1953125
243.3984375
172.203125
137.796875
365.5
329.90625
998.59375
117.5
172
167.40625
244.1953125
240.3984375
231.1015625
252.6015625
1287.796875
196.90625
651
146.1953125
158.8984375
186.8046875
766.6015625
310.09375
285.6015625
140.1015625
746.203125
478.3984375
193.6953125
415.1015625
225.1015625
112.203125
213.5
467.5
602.8984375
1020.3984375
131.796875
330
399.203125
275.3984375
227.1015625
200.703125
274.09375
370.3046875
419.6015625
247.796875
204.203125
325
249.6953125
190.5
512.6015625
578.1015625
400.796875
485.703125
144.5
148.3984375
374.203125
385
875.5
130.8984375
687.8984375
271.796875
433.203125
332.1015625
523.8984375
319.5
139
104.703125
255
408.8984375
476.6015625
221.796875
327.8984375
340.1015625
562.3984375
125.6015625
209.3984375
421.3984375
795.8046875
361.6015625
318.1953125
277.8984375
265.703125
182.796875
499
437.5
147
151.203125
942.703125
411.5
471
942.5
122.6953125
248
403.6015625
419.6015625
512.796875
136.3046875
961
255.5
361.1953125
155.203125
664
587.5
297.3984375
97.3984375
310.5
216.203125
260.1015625
189.796875
260
118.703125
435.59375
258.5
85.90625
272.5
1151.59375
240.3046875
324.8984375
277.703125
1340.5
169
139.6953125
151.8046875
158
277.296875
191.5
235
223.3984375
352.8984375
222.5
180.703125
253.59375
275.609375
684.796875
158.5
111.90625
257.796875
225.703125
382.5
279.09375
489.5
183.203125
207.296875
223
230.09375
455.3125
236.59375
172.40625
163.6875
116.40625
401.703125
120.796875
239.296875
274.90625
903.703125
797.890625
473.203125
308.203125
506
163
247.703125
296.296875
271.203125
103.6875
116.5
1184.8125
242.796875
133.5
102
349.390625
643.8125
724.09375
286.90625
162.6875
368.703125
294
271.90625
406
122.203125
118.1875
829.90625
1155.703125
99.890625
102.5
476.90625
384.90625
234.1875
299.5
275.609375
204.390625
172.8125
236.296875
460.890625
241.90625
494.90625
70.5
182.5
258.09375
102.703125
243.703125
336.796875
136
226.796875
599.90625
743.6875
298.5
357.609375
161.390625
299.703125
706.296875
262.8125
322.296875
107.5
364.703125
704.890625
159.5
232.609375
245.59375
812.09375
120.609375
147.890625
1051.3125
276.296875
659.390625
473.3125
733.1875
311.90625
425.796875
97.609375
608.890625
585.109375
1008.296875
555.796875
173.09375
252.5
191.703125
197.796875
112.5
112
8.109375
375.203125
253.09375
369.203125
1082.703125
193.296875
410.890625
479.109375
137.59375
595.703125
59.796875
145.203125
246.90625
971.09375
237.5
191.203125
750.5
141.59375
613.203125
647.296875
154.703125
868.5
564.203125
202.5
113.890625
266.8125
160.6875
510.40625
488.796875
246.796875
636.3125
1649.1875
561.203125
365
501.296875
179.109375
499.390625
313.8125
75.296875
204.703125
440.59375
518.203125
489.390625
682.109375
380.296875
276.59375
653.3125
938.390625
301.109375
342.796875
216.296875
245.296875
234.109375
322.59375
524.59375
290.5
160.90625
672.90625
436.796875
202.703125
145.296875
90.796875
203.40625
744.296875
323.390625
104.3125
446.390625
209.40625
298.890625
250.8125
494.296875
876.296875
241.796875
469.203125
901
131.59375
527.109375
188.203125
168.5
407.296875
469.796875
303.40625
322.1875
401.8125
189.5
595.1875
369.90625
415.703125
142.09375
231
618.609375
362.1875
110.3125
618.390625
896.109375
1023.5
839.59375
620.5
248.40625
201.796875
255.09375
199.109375
201
538.796875
117.09375
106.40625
240.203125
499.59375
953.703125
181.296875
1079
156.796875
645.703125
165.59375
805.3125
241.296875
120.890625
430
142.90625
182.5
212.703125
613.203125
117.390625
259
661.109375
224.6875
155.109375
563.09375
854.109375
179.890625
104.5
340.296875
101
651.109375
180.796875
155.5
486.59375
246.703125
179.796875
871
230.203125
183.296875
138.90625
310.59375
226
175.703125
240.203125
444.5
946.90625
124.6875
427.40625
106.796875
552.109375
107.59375
100.90625
743.09375
125.90625
905.1875
425.40625
321.59375
173.609375
386.59375
114.703125
115.5
846.90625
191.5
416.59375
287.5
211.203125
1108.203125
362
773.890625
343.109375
40.09375
481.296875
110.609375
104.796875
107
319
135.796875
388.90625
145.1875
122.609375
106.203125
314.09375
527.703125
113.5
189.203125
353.59375
157.703125
388.59375
258.109375
142.5
186
114.5
224.390625
133.609375
281.5
554.5
218.6875
110.8125
143.390625
139.90625
198.09375
513.296875
114.203125
300.40625
137
373.796875
419.90625
158.5
308.890625
340.109375
189.6875
339.703125
198.5
788.109375
359.796875
880.703125
267.390625
150.796875
670.8125
1523.390625
246.796875
228.8125
512.09375
726.5
633.90625
812.796875
126.703125
238.09375
477.203125
102.796875
299.203125
219.59375
631.703125
594.40625
341.09375
431.90625
914.1875
164.109375
575.390625
377
409.40625
201.703125
172.296875
541.09375
163.8125
113.296875
929.390625
194.90625
210.09375
[truncated: 3,071 more rows]
