# Supplementary material for: Nicotine engages a VTA-NAc feedback loop to inhibit amygdala-projecting dopamine neurons and induce anxiety-like behaviors
Source: Nat Commun. 2025 Jul 4;16:6196. doi: 10.1038/s41467-025-61180-8 (PMC12227735; doi:10.1038/s41467-025-61180-8)
Supplement: Supplementary file 4 — Source Data [file 41467_2025_61180_MOESM4_ESM.zip › mIPSCs_cumul_IEI_RBNAc_FigS3C.csv]

x
2007.2001953125
327.69970703125
320.80029296875
784.39990234375
406.10009765625
82.69970703125
1634.19970703125
388.7001953125
525.5
730.900390625
759.599609375
2727.6005859375
759.7998046875
91.099609375
977.1005859375
292.7998046875
2106.4990234375
1195.6015625
203.5
1217.69921875
181.400390625
465.19921875
229.099609375
2242.1015625
303.798828125
1326.400390625
171.19921875
79.5
626.900390625
216.900390625
743.80078125
456.798828125
327.5
619.80078125
402.099609375
1056.400390625
112.69921875
937.400390625
2478.19921875
149.80078125
551.8984375
1739.90234375
154.59765625
2285.6015625
1134.6015625
148.59765625
2116.30078125
75.3984375
45.703125
78.796875
286.80078125
345
1011
636.5
1787.40234375
448.796875
522.40234375
1515.5
264.59765625
871
414.6015625
1.19921875
1339.80078125
1116.1015625
451.69921875
603.80078125
1646.09765625
115.80078125
190.3984375
249.80078125
64.69921875
741.203125
709.09765625
1039.19921875
440.80078125
903.19921875
272.203125
122.69921875
492.09765625
724.6015625
1172
366.5
560.8984375
178.40234375
88.3984375
587.5
147.69921875
554.40234375
164.59765625
125.90234375
239
581.49609375
225.6015625
96.8984375
632.3046875
416.6015625
150.296875
119.203125
85
131.8984375
70
133.296875
87.3046875
692.796875
108.1015625
190.6015625
247.1953125
176.5
163.8984375
304.40625
104.296875
1588.796875
632.1015625
501.8046875
76.296875
456.3984375
699.3984375
1221.703125
103.3984375
803.8984375
718.1015625
283.8046875
526.09375
475
742.203125
556
82.203125
115.5
391.59375
381
308.203125
879.3984375
342.8046875
770.8984375
671.8984375
1055.1015625
290.5
1959.6015625
357.3984375
495.296875
465.3984375
562.8046875
1400.796875
2108
1284.203125
80.1953125
461.6015625
310.8984375
212.3046875
0.6953125
85.203125
81.3984375
305.703125
250.1015625
1156.5
355.5
1007
601.8984375
879.5
1001.8984375
681.1015625
790.8984375
424
3125.296875
801
1809.703125
691.8984375
2170.8046875
1126.8984375
217.1953125
1004
770.8046875
903.3984375
147.1015625
3068.1953125
6589
1457.40625
0.796875
406.703125
1033.8984375
1198
301.1953125
183.1015625
2784.0078125
374.890625
460.609375
250.09375
591.203125
2674.59375
1615.90625
559.796875
262.203125
1930.703125
389.796875
162.59375
3260.40625
1469.796875
612.40625
422.390625
1701.5
98.5
893.40625
230.703125
1076.1875
419.40625
1659.703125
127
846.203125
62.5
123.796875
9.703125
170.09375
78.203125
276.09375
2800.609375
574.890625
920.609375
215.5
557.6875
86.203125
1011.5
1966.703125
179.296875
1273.90625
464.390625
302.703125
259.203125
293.59375
1030.703125
205.703125
402.203125
1333.203125
1548
637.890625
1049.703125
218.90625
277.5
935.59375
460.296875
3634.90625
696.5
1820.296875
492.296875
1279.40625
757.203125
768.09375
361.40625
1056.5
603.5
427.6875
168.5
114.8125
416.796875
1338.59375
724.703125
1127.203125
214.09375
510.796875
832.3125
691.890625
648.703125
121.59375
308
388.109375
1068.59375
1457.796875
791.5
2622.8125
3119
567.5
76.390625
245.5
616.90625
555.203125
459
409.890625
1289.796875
1688.40625
3390.5
172.796875
601.40625
394.5
1122.296875
172.5
292
406.90625
450.09375
68.09375
151.109375
277.59375
1884.796875
200.8125
1775.09375
397.296875
2522
455.5
172.90625
873.296875
669.296875
1044
1678.609375
193.59375
119.59375
349.203125
365.90625
587.296875
2991.09375
1934.703125
403.5
84.40625
500.390625
984.40625
446.296875
342.109375
1580.5
269.390625
1305.109375
760.1875
380.8125
670.6875
596.203125
1473
2197.609375
232.796875
198.5
2339.296875
83.296875
1852.703125
695.09375
351.203125
446.5
119.40625
1316.796875
1504.296875
856.109375
638.890625
1270.203125
683.703125
892.296875
2160.40625
772.5
131.59375
499.5
899.3125
620.28125
75.5
155.5
1080.71875
720.28125
1450.3125
157.28125
2017.5
845
1217.625
723.78125
1811.09375
275.3125
189.90625
190.78125
524.125
669.6875
563.90625
1831
2616.40625
165.1875
390.3125
5381.6875
2652.40625
1144.59375
486.3125
1594.09375
2585.6875
2057.5
404.59375
1183.40625
836.199974060059
279.200073242188
1021.80004882812
157
435.5
267.5
285.7998046875
516.300048828125
726.900146484375
349.39990234375
306.10009765625
422.69970703125
215.900390625
50.5
93.39990234375
257
219.89990234375
58.39990234375
181.80029296875
237.89990234375
742.69970703125
101.30029296875
473.69970703125
86.7998046875
510.400390625
134.099609375
655.7001953125
148.2001953125
205.7001953125
257.2998046875
137.900390625
304.7998046875
112.599609375
668.7998046875
673.80078125
514.599609375
207.400390625
68.099609375
693.599609375
649.400390625
79.7998046875
132.6005859375
133.19921875
428.6005859375
702.099609375
534.400390625
866.4990234375
679.900390625
278.099609375
637.6015625
760
158.298828125
336.30078125
70.5
1641.5
583.400390625
58.798828125
270.5
342.900390625
739.5
170.5
368.69921875
78.6015625
74.298828125
143
153.099609375
61
233.1015625
341.5
404.798828125
971.099609375
505.400390625
206.30078125
112.298828125
290
137.80078125
1289.30078125
105.298828125
487
542.900390625
260.599609375
58.5
224.599609375
197.201171875
135.5
683.099609375
265.400390625
436.099609375
46.6015625
198.5
428.8984375
431.69921875
159.69921875
297
135.6015625
346.19921875
227.5
124.80078125
1377.5
215.80078125
1021
771.3984375
639.90234375
328.59765625
331.1015625
266.30078125
319.09765625
1467.69921875
455
389.1015625
134.5
213
234.8984375
659.90234375
297.5
296.30078125
154.3984375
611.3984375
298
914.703125
68.69921875
201.30078125
554.19921875
472.80078125
81.59765625
1073.19921875
375.703125
499.3984375
162.19921875
285.40234375
172.09765625
106.5
98
59.6015625
284.69921875
1051.80078125
84.3984375
334.40234375
644.8984375
447.8984375
396.30078125
177.19921875
289.6015625
73.80078125
379.80078125
145
503.296875
917.40234375
310.30078125
237.5
409.5
93.19921875
1162
146.69921875
175.19921875
328
478.1015625
196.8984375
318.1015625
167.3984375
233.90234375
393
158.796875
273.203125
87.69921875
168.5
140.30078125
346.19921875
472.69921875
166.80078125
420.19921875
192.5
442
392.69921875
199.6015625
132.69921875
265.1015625
112.796875
268.80078125
271.00390625
80.1953125
354.8046875
785.6953125
100.8046875
643.59375
496.90625
94.1953125
65.3984375
788.703125
52.796875
344.90625
164.59375
487.1015625
421
364.8046875
825
695.6953125
403.1015625
112.203125
66.296875
120.6015625
203
900.1953125
142.203125
571.6015625
323.3984375
68.296875
457.1015625
345.6015625
168.703125
151.5
835.6953125
928.5
876
65.1015625
166.5
506.8984375
77.8984375
161.8046875
503.8984375
588
269.3984375
656.3984375
612.1015625
366.203125
196.6953125
171.5
90.6015625
176.203125
105.1015625
77.796875
64.203125
125.796875
6.6015625
79
218.6953125
643.703125
169.3984375
107.6015625
238
255.6015625
140.8984375
7.8984375
311.3046875
420.796875
206.6015625
499.796875
110.3046875
312.6953125
642.3984375
276.40625
496.3984375
426.1953125
382.1015625
126.3984375
261.40625
210.296875
165.5
101.6015625
596.6953125
342.3046875
138.8984375
197.5
70.8984375
125.1015625
539
103.5
501.703125
270.3984375
299.6015625
660.5
647.296875
675.3984375
256.203125
148.6953125
111.203125
192.6015625
311.6953125
483.203125
75
579.703125
87.8984375
134.8984375
570.703125
789.8984375
180.1015625
233.6953125
82.8984375
260.203125
173.1015625
1105.3984375
283.3984375
439
205.6015625
93.796875
207.40625
57.296875
134.5
487.1015625
242.6015625
218.09375
359.90625
561.296875
578.796875
589.5
637.3046875
105.6015625
84.5
125.3984375
732.3984375
303.296875
330.40625
366.296875
76.3984375
164.8046875
656
419.796875
105.296875
847.203125
386.1015625
200.6015625
136.59375
360.3046875
312.8984375
184.6015625
443.5
287.1015625
456.8984375
59.5
320.1015625
872.6953125
264.3984375
90.203125
126.296875
220.703125
438.6015625
251.5
190.6015625
137.59375
298.5
172.703125
219.296875
113.8046875
489.796875
637.203125
214.8984375
211.6015625
162.1015625
324.09375
190.6015625
247.703125
392.796875
174.6015625
287
402.296875
125.8046875
136.6953125
259.5
159.1015625
974.5
327.3046875
224.3984375
247.6953125
264.40625
353.59375
81.6015625
206.5
64.203125
186.796875
270.6015625
89.703125
131.3984375
501.296875
219
152.5
100.8046875
325.8984375
404.6015625
173
664
68.796875
239
129.8984375
118.5
759.8046875
192.796875
194.1015625
315.8984375
354.1015625
185.8984375
169.203125
211.796875
74.5
80
486.5
445.59375
724.8125
322.1875
219.109375
339.296875
77.203125
1012.703125
216.09375
102.40625
101.59375
79.296875
458.296875
1123.90625
197.703125
254.796875
294.296875
246.5
140.203125
603.40625
76.5
358.296875
97
244.296875
67.5
89.59375
118.109375
106.390625
278.3125
162.390625
1116.796875
359
719.5
391.109375
127.09375
548.609375
54
606.390625
171.796875
94.203125
199.40625
360
403.59375
223.609375
197.890625
151.296875
258.8125
99.390625
572.203125
292.59375
193.5
175
651
178.203125
484.90625
191.203125
307.296875
559.59375
441.796875
56.40625
173.59375
58
423.703125
80.609375
148.1875
586.203125
60.203125
148.296875
66.296875
1055.3125
144.6875
639.703125
69.609375
171.796875
267
92.890625
535.3125
1277.1875
156.203125
510.796875
173.40625
117.5
234.90625
563.59375
122.203125
428.703125
477.09375
576
340
127.203125
583.59375
730.5
71.296875
141.90625
104.40625
358.296875
287.5
666.09375
693.203125
189.796875
160.5
326.40625
147.296875
156.703125
47.09375
565
58.203125
164.703125
152.796875
112.09375
439.90625
607.09375
710.5
422.3125
177.890625
288.109375
297.1875
115.703125
288.40625
85.59375
237
974.796875
80.109375
157
57.890625
112.40625
335.203125
288.890625
194.90625
607.796875
361.796875
441.203125
143.109375
358.890625
173.609375
148.890625
123.5
404.296875
176.5
289
140.8125
285.796875
540.59375
548.109375
90.890625
470.296875
211.5
143.703125
137.5
178.40625
540.796875
196.5
108.90625
731
445.390625
187.609375
252.390625
315.296875
84.703125
439.296875
557.90625
652.09375
651.109375
968.390625
1171.703125
973.703125
115.40625
106.59375
158.90625
434.796875
108.390625
523.5
466.8125
143.1875
74.3125
145
325.59375
108.09375
542
178.5
328.90625
376.796875
523.703125
165
510.796875
351.5
293.609375
382.796875
114.09375
108.203125
457
495.59375
496.109375
1205.390625
134.3125
80.390625
232.40625
373.203125
2390.6875
528.703125
165.296875
64.8125
135.296875
150.5
839.890625
441.609375
985.59375
197
67.109375
214.890625
417
200.296875
118.109375
296.59375
281.5
91.5
341.296875
223.40625
143.40625
136.1875
511.609375
584.796875
285.59375
313.90625
76.703125
327.890625
476.109375
296.09375
388.703125
550.5
164.5
1089.296875
121.40625
984.796875
229.09375
286.3125
347.59375
102
100.296875
632.90625
514.59375
733.609375
58.296875
71.890625
711.609375
356.390625
167
281.5
93.203125
322.40625
71
230.09375
313.703125
268.59375
494.40625
387.703125
114.5
69.296875
90.5
440
75.703125
233.703125
393.296875
141.390625
329.40625
65.09375
135.203125
117.796875
465.609375
461.296875
798.703125
166.5
483.796875
59.203125
80.890625
84.109375
170.09375
163.703125
304.796875
157
647.703125
181.203125
363
436.5
439.5
392.703125
72
145
169.390625
106.703125
493.90625
185.6875
332.203125
350.796875
94.109375
122.5
196.390625
198.609375
100.59375
444.296875
91.109375
200.703125
627.59375
155.796875
87.296875
225.203125
152.90625
558.59375
68.90625
401.203125
464.390625
389.703125
57.5
197.203125
710.390625
748.90625
489.296875
555.609375
486.5
634.296875
211.5
667.5
308.390625
59.109375
172.390625
206.109375
276.296875
70.40625
777.1875
334.109375
111.5
867.390625
544.109375
231.796875
218.203125
1145.390625
587.5
185.5
200.609375
401.796875
243.59375
916.3125
814.890625
56.5
93.90625
300.5
285.5
297.59375
237.203125
388
66.09375
983
94.5
270.609375
252
93.703125
135.5
357.390625
119
326.5
1041.109375
208.390625
106.109375
303
177.6875
88.3125
100.6875
313.203125
848.5
137.703125
295.09375
439.5
441.3125
409.890625
256.703125
149.703125
344.796875
431
1073.40625
428.09375
261.203125
126.703125
348.59375
58.40625
189.09375
92.40625
265
221.890625
577.296875
322.40625
791.796875
103.40625
76.09375
539.796875
390.203125
603.890625
334.125
198.5
45.1875
129.5
621.90625
138.28125
741.5
1350.40625
1289.09375
477.3125
194.3125
263.1875
73.59375
263.21875
220
218.78125
1588.40625
226.09375
395.3125
294.6875
246.5
85.21875
60.875
267.40625
233.59375
137.8125
141.09375
312.8125
460.5
86.5
476.28125
244.21875
667
710.40625
498.1875
344.5
188.3125
677.09375
467.5
323.1875
152.3125
259.09375
1271.90625
509.78125
185.125
329.09375
312.09375
383
61.90625
278.5
300.78125
427.5
87.8125
63.90625
187.5
650.6875
686.90625
94.40625
404.1875
282.90625
37.90625
404.28125
142.125
160.5
713
84.1875
333.5
80
126.90625
92.40625
1196.78125
164.21875
63.1875
333.5
233.1875
163.625
131.6875
474.90625
168
432.5
523.1875
265.59375
117.90625
74.5
489
668.3125
764.59375
163.6875
785.21875
151
263.40625
231.78125
101.21875
122.1875
183.3125
887.6875
316.40625
343.5
204
473.6875
335.8125
167.5
1131.1875
88.3999938964844
1006.99995422363
438
1568.19995117188
194
449.10009765625
1059
87.39990234375
200
553.10009765625
72
699.10009765625
363.5
521.69970703125
315.2001953125
822
297.2001953125
125.5
570.7001953125
449.7998046875
384.3994140625
285
967.7001953125
240.2998046875
95.30078125
1557.8994140625
164.2001953125
432.599609375
267.30078125
73.2998046875
702.8994140625
247.5
507.7001953125
1154.6005859375
351.599609375
225.80078125
279
290.298828125
298.701171875
858.5
333.099609375
878.5
254.19921875
518.701171875
579.3984375
542.30078125
943.80078125
2090.8984375
1146.30078125
450.69921875
300.1015625
618.298828125
140
650.900390625
415.900390625
747.19921875
324.30078125
159.798828125
428.5
803.400390625
443.900390625
515.5
1227.5
924.80078125
482.8984375
703.19921875
166.30078125
318.5
425.6015625
1060.19921875
411.3984375
724.80078125
255
110.5
1410.90234375
87.3984375
400.1015625
157.5
1577.8984375
615.3984375
139.90234375
483
552.30078125
74.19921875
135.30078125
1472.69921875
243.09765625
201.80078125
391.90234375
334.8984375
209.3984375
508.30078125
70.6015625
2094.5
416.09765625
182.703125
91.09765625
388.6015625
528
137.5
1050.69921875
262.6015625
206.59765625
110.1015625
312.59765625
666.1015625
333
266.3984375
1769.5
470
444.90234375
455.09765625
1851.1015625
398
568.3984375
676
273.30078125
328.80078125
153.5
816.1015625
823.796875
121.203125
90.69921875
996.30078125
325.3984375
523.8984375
177.5
216.3046875
195.8984375
913.1015625
583.59375
171.6015625
161.3046875
204.296875
386
481.796875
671.8046875
134.796875
393.1015625
107.703125
456.6953125
260.703125
724.8984375
360.203125
254.09375
653.40625
245.59375
276.90625
468.59375
615.90625
291.8984375
116.296875
578.3984375
73.3046875
690.3984375
533.5
409.203125
145.296875
115.296875
285
301.1015625
102.5
204.203125
145.1953125
329.6015625
254.3984375
486.6015625
105.6015625
135.796875
2960.703125
414.1015625
192.296875
324.8984375
131.203125
633.3984375
459.5
494
1104.8984375
419.203125
185.296875
109
948.5
975.703125
187.1015625
93.8984375
236
804.6015625
1302.296875
204.5
637.3984375
277
206.203125
361.796875
2020.703125
231.1015625
579.5
249.6953125
115.3046875
345.296875
251.5
514.8984375
176.203125
826.296875
673.90625
325.59375
746.6015625
195
487.3984375
175.90625
255.8984375
925.1953125
588.3046875
372.296875
115.1015625
213.703125
438.296875
146.296875
658.703125
300.5
750.8984375
79
464.5
89.8984375
982.3046875
647.8984375
365.6015625
358.1015625
1550.3984375
95.3984375
315.1015625
177.6953125
103.3046875
662.796875
621.1015625
453.1015625
461.6015625
192.6953125
736.203125
553.3984375
164.703125
268.8984375
260.6953125
84.6015625
95.3046875
842.3984375
119
1288
78.8984375
553.796875
1409.703125
148
310
61.1015625
264.1015625
211.6953125
222.5
98.8046875
74.796875
316.796875
494.703125
298.203125
343.6953125
237.6015625
1280.296875
230.3046875
244.796875
714.203125
407.1015625
186.59375
138.90625
254.8984375
767.6015625
84
130
603.59375
97
231.3046875
402.5
192.5
281.6015625
480.390625
372.609375
705.09375
332.703125
97.796875
180.796875
684.3125
783.59375
98.59375
204.609375
369.796875
173.703125
9.890625
212.3125
502
386.796875
231.390625
696.40625
396
718.40625
835.09375
880.703125
556.390625
247.5
292.109375
202.09375
335.90625
222.203125
39.390625
203
402.109375
218.09375
350.59375
948.8125
243.09375
2167.90625
219.796875
146.796875
248.703125
125.703125
192.6875
591.109375
187
126
365.796875
425
437.796875
151.5
211.40625
379.59375
358.703125
279.40625
160.09375
283.59375
138.609375
898.296875
349.296875
179.796875
178.5
239.703125
102.109375
341.6875
124.703125
126.109375
82.390625
251.90625
789.296875
558.59375
639.40625
295.703125
275.390625
269.203125
53.703125
726
422.90625
243.59375
1231.796875
858.203125
230.59375
760.5
513.40625
124.703125
121
794.59375
98.296875
872.5
367.40625
640.90625
105
129.1875
510.203125
506.703125
787.703125
219.59375
284.609375
198.59375
204.90625
1463.390625
1267
403.296875
102.109375
901.59375
332.203125
81.796875
367.90625
494.796875
142.796875
225.5
257
163
117.796875
135
278.109375
98.796875
370.59375
1283.609375
295.296875
515.796875
615.296875
139.5
729.40625
707.90625
185.390625
948
85.5
258.796875
265.5
304
537.90625
734.5
253.703125
518.296875
108.59375
125
420.40625
466.203125
71.703125
499.296875
71.09375
394.109375
193.390625
956.40625
967.890625
176.40625
254.40625
268.59375
453.59375
916.40625
79.703125
185.5
194.09375
389.90625
376.703125
172.6875
734.203125
78.203125
164.5
105.09375
519.109375
425.59375
244.796875
1272.3125
182.296875
103.890625
1254.109375
1092.796875
1067.796875
960.703125
218.296875
230.296875
747.609375
328.296875
346.296875
1105.296875
606.203125
460.796875
593.703125
1277.90625
851.296875
220.296875
306.5
144.5
292.90625
427.203125
1255.1875
930.40625
251.296875
127.203125
249.203125
372.890625
386.3125
207
1666.6875
197.5
75.90625
185.203125
614.5
577.796875
265.296875
376.609375
195.09375
270.5
123.90625
117.5
131.09375
439.703125
367.390625
233.3125
168.09375
201.5
313.203125
487.796875
114.703125
148.09375
422
92.203125
204.203125
616.296875
1689.703125
366.203125
600.296875
183.203125
124.1875
79.703125
84.609375
94
227.59375
1390.5
109
591.59375
163
312.90625
100.203125
740.09375
230.90625
235.296875
359.296875
251
308.5
291.203125
273.40625
269.390625
493.40625
388.390625
205.8125
551.59375
109.59375
184.5
158
944.703125
135
931
132.703125
92.5
799.59375
769.203125
115.109375
601.890625
301.5
74.203125
312.59375
626.703125
352.703125
191.796875
340.109375
313
569.390625
178.296875
255.703125
238
419.609375
800.59375
461
723.09375
321.5
560.609375
2143.890625
280.203125
186
296
254.40625
175.203125
208.09375
103.40625
80.59375
191.90625
519.59375
331.90625
534
309.1875
535
151.203125
660
260.796875
482.90625
1436.40625
387.796875
367
153
160
405.296875
551.203125
76
511.59375
269.296875
164.609375
630.796875
363.59375
160.703125
151.109375
499.09375
607.90625
300.09375
424.203125
432.296875
91.59375
334.8125
103.5
152.6875
1373.5
183.40625
134.40625
2.390625
422.5
405.5
531.890625
445.125
275.5
1101.5
359.375
803.8125
821
258.3125
381.1875
678.6875
376.90625
291.71875
450.6875
390.6875
280.125
424
396
494.78125
240.90625
151.09375
226.3125
170.1875
282.09375
226.5
76.21875
80.78125
960.21875
328.6875
183.09375
330.625
1129.09375
853.78125
54.90625
111.59375
998.125
205.09375
676.5
488.6875
82.09375
638.40625
319.71875
579.28125
187.40625
411.8125
240.09375
1047.90625
244.5
358.59375
811.40625
110.09375
272.6875
1185.71875
1830.28125
264.40625
636.8125
1094.28125
1252.09375
830.40625
256.8125
238.5
203.6875
759.8125
875
102.90625
161.78125
98.8125
147.6875
433.09375
318
354.8125
220.59375
502.59375
807.125
190.5
153.78125
152.21875
1099.5
201.875
636.40625
583.5
536.700073242188
3523.09997558594
562.39990234375
4555.80029296875
2196.099609375
2800.7998046875
1714.599609375
2938.30078125
7096.5
211.099609375
2267.5
463.30078125
223.798828125
5046
857.6015625
1486.19921875
1248.5
451.6015625
556.5
287
157.59765625
221.40234375
3602.59765625
544.30078125
1281
1974.6015625
806.8984375
856.6015625
1216.296875
589
228.1015625
579.5
1682.5
1059.8984375
2438.80078125
2658.5
702.19921875
2690
27.6015625
137.80078125
1594.80078125
224.6953125
244.6015625
306.3046875
318.8984375
115.6015625
[truncated: 4,567 more rows]
