# Supplementary material for: Nicotine engages a VTA-NAc feedback loop to inhibit amygdala-projecting dopamine neurons and induce anxiety-like behaviors
Source: Nat Commun. 2025 Jul 4;16:6196. doi: 10.1038/s41467-025-61180-8 (PMC12227735; doi:10.1038/s41467-025-61180-8)
Supplement: Supplementary file 4 — Source Data [file 41467_2025_61180_MOESM4_ESM.zip › mIPSCs_cumul_ampl_RBBLA_FigS3C.csv]

x
41.8836784362793
32.629997253418
14.4916572570801
18.2887439727783
11.7510576248169
27.1816082000732
19.6135292053223
24.9701519012451
54.4351119995117
16.2013893127441
44.8164749145508
151.539657592773
29.0545787811279
80.1161956787109
54.0717582702637
67.0957946777344
15.2374925613403
31.774040222168
17.2152080535889
25.2150058746338
29.1097259521484
18.7163734436035
16.8070678710938
57.1300888061523
13.897632598877
122.433494567871
29.7066898345947
53.8465194702148
40.9691734313965
22.6699562072754
29.8434677124023
23.8448104858398
13.3237819671631
15.1254167556763
11.6710395812988
42.0956840515137
35.9753189086914
40.8122673034668
29.8170757293701
28.6876354217529
26.3826160430908
70.9919357299805
11.5049114227295
15.8998041152954
26.9646282196045
18.7264823913574
19.1252040863037
30.3519802093506
22.7539958953857
24.5285949707031
12.9565315246582
28.0351886749268
70.9212875366211
25.5231075286865
13.6863651275635
45.7817039489746
94.7951583862305
23.2191600799561
22.8274192810059
15.051962852478
24.7102470397949
15.2474727630615
12.1335077285767
23.4812393188477
18.4762573242188
13.6576108932495
40.9850578308105
40.827693939209
32.5593452453613
13.8643798828125
14.2303218841553
53.8876152038574
16.2685260772705
11.863353729248
60.3939208984375
17.7232971191406
15.5564203262329
17.9816970825195
22.7821731567383
16.3401336669922
38.2048530578613
20.4297943115234
33.2980995178223
17.2934398651123
18.7245941162109
39.757625579834
33.9440765380859
31.3987159729004
18.6712684631348
73.1708984375
21.8679103851318
30.7223892211914
19.0554618835449
21.4332733154297
19.3810176849365
40.4641532897949
19.8089923858643
15.3915243148804
16.7920684814453
17.8715782165527
49.6884422302246
20.8292751312256
15.9125003814697
22.0457286834717
17.2677383422852
15.0145196914673
19.0435810089111
35.4842224121094
17.7034397125244
54.2527885437012
17.0066394805908
21.4156303405762
26.1848392486572
20.4936771392822
17.619686126709
22.550760269165
18.6799831390381
16.0745220184326
25.9740924835205
34.3743171691895
33.6720161437988
39.0855522155762
16.7452659606934
48.225959777832
70.1636199951172
17.1855869293213
45.6933364868164
13.5232343673706
35.3730888366699
23.4398059844971
19.4162673950195
18.1569995880127
18.2588405609131
14.1068029403687
13.5095930099487
16.8792457580566
28.758056640625
15.5135316848755
28.3169574737549
24.0846691131592
22.3534393310547
26.5934238433838
69.4864501953125
25.021125793457
14.9750423431396
17.5886745452881
28.303165435791
29.5857219696045
23.6231384277344
34.8317794799805
19.3983020782471
31.2443351745605
23.3609256744385
22.6750621795654
27.0832767486572
27.4242343902588
17.4826183319092
17.5141181945801
21.9584312438965
27.8627777099609
44.9453544616699
13.5357627868652
38.0555648803711
20.6639537811279
14.760461807251
27.8831424713135
73.5573654174805
25.7785797119141
24.6926651000977
17.4856986999512
20.9217128753662
41.8351097106934
11.7326126098633
20.0434722900391
14.0048980712891
25.9239387512207
28.9764575958252
20.8180961608887
23.5453872680664
20.4197998046875
16.1231555938721
50.4369659423828
28.0353221893311
14.2374744415283
15.2099533081055
13.7106962203979
17.912281036377
25.1398124694824
30.3029670715332
23.3067607879639
22.4123859405518
115.754447937012
30.2785778045654
41.4000434875488
19.0944862365723
18.0722389221191
17.9271202087402
22.1043548583984
17.0502986907959
15.3729038238525
59.2457160949707
28.9825897216797
12.4657373428345
59.8192901611328
17.1390552520752
16.5973224639893
14.7637624740601
51.8323402404785
72.1555938720703
25.1458053588867
23.5748233795166
34.6428375244141
37.4584197998047
17.8038635253906
27.6918697357178
20.868688583374
13.3909683227539
24.4433097839355
26.8905353546143
20.1220226287842
18.1592178344727
22.8616046905518
12.6326713562012
19.6107139587402
21.5588836669922
129.952392578125
25.4051456451416
23.4621257781982
57.9049530029297
17.786319732666
22.973274230957
32.8145370483398
38.4834442138672
28.3275661468506
15.7690372467041
16.7932682037354
15.0164556503296
19.9437637329102
51.6832160949707
24.9086952209473
27.8462944030762
17.0222473144531
17.2598304748535
15.9838790893555
32.9170951843262
22.5395812988281
33.2148818969727
19.9259204864502
18.9908771514893
25.2037982940674
15.4629821777344
102.416069030762
32.0823974609375
22.3820343017578
30.5394821166992
21.4144859313965
22.0648136138916
55.739875793457
25.594108581543
14.013352394104
27.2284030914307
13.8200902938843
12.9673862457275
46.254940032959
27.4988956451416
19.7889938354492
12.3104600906372
16.559642791748
17.014476776123
14.7340869903564
16.2317008972168
13.515887260437
20.8627109527588
21.3243255615234
24.4038677215576
22.1013717651367
11.7080917358398
15.2230243682861
12.8243989944458
35.4575805664062
16.8444328308105
13.524019241333
122.392387390137
13.0014276504517
17.0822677612305
11.4411296844482
25.38840675354
14.8319940567017
12.86656665802
15.9429979324341
23.4695587158203
13.9983911514282
26.684720993042
25.9509124755859
39.3820114135742
54.2687683105469
12.7812023162842
57.8507041931152
13.6409187316895
15.5613479614258
12.4940347671509
14.5638265609741
27.9905605316162
56.1974601745605
25.8373050689697
12.4468584060669
23.7899169921875
84.8525161743164
37.7132682800293
17.9933109283447
22.8619956970215
19.7746028900146
13.9097166061401
35.9434394836426
15.855884552002
20.1603965759277
59.1719589233398
14.4491720199585
11.3637170791626
12.5868005752563
11.9575853347778
17.1164531707764
12.3956613540649
12.2253389358521
32.2281875610352
29.6126556396484
34.0510673522949
24.6762199401855
15.7548961639404
35.3313903808594
18.5119094848633
11.6317224502563
28.2292232513428
20.5032234191895
38.4797439575195
17.9397754669189
40.9054946899414
14.4284114837646
12.3307161331177
14.1677846908569
24.7444381713867
19.6161518096924
18.3071022033691
13.6918106079102
26.318338394165
46.6339569091797
50.385684967041
19.9785385131836
15.3942136764526
49.403377532959
54.0830688476562
65.2836456298828
16.1565532684326
18.9767322540283
25.8069305419922
22.1842746734619
31.3830871582031
18.1945877075195
19.6509876251221
22.7811641693115
26.0157432556152
15.6121110916138
19.643009185791
13.3651142120361
16.8056583404541
13.5333061218262
25.9925785064697
23.4880828857422
14.675726890564
17.4471740722656
30.7049026489258
20.3760757446289
20.6762886047363
14.692234992981
14.3874826431274
22.1459255218506
19.5530910491943
23.0420780181885
27.1678009033203
15.4618892669678
16.5411624908447
19.9455547332764
16.3752536773682
13.151816368103
21.7868824005127
30.0191287994385
27.4047412872314
20.0873622894287
15.0303258895874
16.9356803894043
21.8753356933594
16.7944793701172
18.6106586456299
18.4656734466553
18.9645347595215
14.1808595657349
33.8101005554199
21.1980323791504
29.6997737884521
16.445821762085
14.1331243515015
23.7585487365723
16.2062072753906
25.3662986755371
17.9387760162354
28.797046661377
14.5560083389282
23.7130737304688
17.1618251800537
15.6304922103882
13.1600952148438
25.5079975128174
18.9296588897705
18.4523162841797
18.7383651733398
22.4933948516846
25.0825023651123
21.7487316131592
18.1551399230957
14.8419160842896
16.1716117858887
21.1017360687256
14.5872268676758
32.0526123046875
14.0444946289062
13.2256278991699
20.6831550598145
20.7519092559814
18.3906364440918
17.2707118988037
17.0290336608887
17.7215957641602
19.6878871917725
17.5742492675781
16.3939685821533
13.7507057189941
17.7780113220215
15.5444631576538
20.9608898162842
14.7756462097168
14.9059562683105
16.921236038208
14.4365568161011
15.1003456115723
18.5873146057129
24.1001167297363
19.1326217651367
30.4232425689697
16.9807472229004
15.7703695297241
16.5021915435791
16.7064762115479
13.8584804534912
24.6243209838867
64.5751647949219
20.1724472045898
19.5224075317383
8.26772212982178
10.8624105453491
12.7730112075806
12.7168550491333
9.27042675018311
10.4768199920654
7.0277304649353
11.9841327667236
17.0709381103516
8.24254512786865
6.80635643005371
14.3709926605225
12.5441970825195
11.1937446594238
8.9271821975708
6.6597490310669
9.21886539459229
21.7542839050293
9.3262825012207
8.42071151733398
19.509220123291
12.5641069412231
7.84040307998657
9.96970844268799
13.7107954025269
8.15733623504639
10.1898307800293
12.1392641067505
11.7134990692139
21.7547588348389
10.0953712463379
8.25157833099365
8.93340492248535
15.5119104385376
10.3544454574585
9.76199817657471
19.2600955963135
17.1973514556885
9.19259357452393
9.25261878967285
8.46552753448486
9.85099792480469
11.6113662719727
16.5524349212646
11.0594606399536
10.5783634185791
8.41566371917725
11.9327774047852
9.63601493835449
10.5890188217163
11.1731986999512
9.99287033081055
8.77224254608154
8.58310699462891
8.80384349822998
12.2962694168091
8.908371925354
13.7844142913818
7.81692457199097
10.9163017272949
15.903244972229
11.277735710144
10.7440223693848
13.0104923248291
12.4681434631348
13.0573415756226
7.47444534301758
14.6362924575806
7.33148765563965
6.98252964019775
9.7298583984375
8.63438129425049
12.0184659957886
7.33801317214966
8.48934078216553
8.48755931854248
13.359169960022
10.2036085128784
13.8633232116699
13.0262832641602
10.2491235733032
13.5411701202393
12.3979949951172
11.0315103530884
11.5928773880005
9.17897319793701
17.5699844360352
11.007719039917
11.8499975204468
11.9791507720947
7.83436679840088
25.8398666381836
11.7094745635986
10.0990028381348
9.98606300354004
15.9609832763672
10.4443035125732
13.0719566345215
20.4869346618652
15.0203704833984
13.0339088439941
14.2778587341309
23.4206581115723
9.02646446228027
16.6656398773193
9.6892261505127
18.6100482940674
14.3683643341064
11.1966524124146
20.4700241088867
24.1076774597168
8.52823638916016
13.4636516571045
16.6301670074463
16.3134059906006
19.3467292785645
11.1772727966309
8.5803337097168
14.4907579421997
8.16177654266357
13.5663766860962
10.876802444458
10.9565505981445
16.2241649627686
8.64357948303223
13.181734085083
13.154767036438
25.806734085083
11.3994379043579
10.2220125198364
13.8527383804321
9.55992031097412
10.8776302337646
12.8497247695923
10.5143384933472
8.94905662536621
14.6736030578613
20.8607120513916
11.0719356536865
21.1924915313721
10.681209564209
20.7539749145508
22.3792572021484
16.4789772033691
12.7403783798218
15.2799463272095
16.2900581359863
15.6705265045166
7.58741760253906
12.3808650970459
15.3673229217529
10.5780143737793
14.2114572525024
12.6088380813599
15.1941537857056
12.8766489028931
16.5763664245605
13.2944421768188
10.7574405670166
8.81954574584961
11.6581544876099
12.7624654769897
11.6325511932373
14.1369380950928
17.5907287597656
9.68946170806885
13.5509223937988
22.4226226806641
11.0041160583496
15.0640888214111
9.4683256149292
6.81334781646729
6.81158351898193
6.811927318573
9.55336856842041
9.8724536895752
9.95624160766602
13.3058938980103
13.667818069458
11.054102897644
9.56220054626465
18.7041702270508
13.2204275131226
13.9808435440063
21.876184463501
7.87265300750732
16.2218761444092
12.6748323440552
8.80613803863525
16.0308036804199
17.6863746643066
13.7815265655518
12.4603309631348
9.67923831939697
10.6212673187256
10.4786863327026
8.98400783538818
16.8420314788818
10.8594818115234
6.90649080276489
6.89554643630982
17.7194538116455
11.8428173065186
11.0533456802368
14.7286806106567
8.55979347229004
14.9915866851807
7.89841365814209
14.8537740707397
9.04903125762939
11.0891399383545
11.7034711837769
11.2011365890503
10.3632392883301
17.2851543426514
9.65937805175781
13.0206871032715
8.83973503112793
6.78112554550171
13.4715070724487
9.80057239532471
14.0535430908203
14.8524932861328
10.6808080673218
29.5645313262939
13.7010440826416
10.3710565567017
9.64328289031982
7.47904491424561
18.2014560699463
7.76052379608154
17.0337677001953
11.9592800140381
12.1611061096191
21.29150390625
7.83468294143677
8.45067977905273
14.0324735641479
7.5687894821167
8.57338714599609
9.09707164764404
12.1840887069702
7.04003810882568
10.5114326477051
6.64352512359619
12.5317296981812
9.75433444976807
8.37358474731445
10.76194190979
9.14462471008301
8.7219409942627
11.3033714294434
9.38071727752686
6.91584539413452
8.9471549987793
9.96380233764648
6.40933227539062
8.13284111022949
10.4459362030029
13.1861629486084
8.69013595581055
8.13705825805664
12.6215753555298
13.3176364898682
10.9635972976685
14.570424079895
8.0816593170166
8.16736221313477
23.2593936920166
25.6229648590088
25.9386978149414
32.3925590515137
20.2541446685791
19.7767944335938
21.0511684417725
20.5117721557617
35.3557167053223
21.713415145874
29.9644393920898
20.9349880218506
26.0500640869141
25.8835411071777
24.1925849914551
20.0261745452881
27.3828048706055
16.5908241271973
17.3437576293945
21.3077220916748
23.1999073028564
25.490535736084
37.0518264770508
24.2828826904297
39.2436294555664
37.2746124267578
20.8669586181641
30.6195297241211
30.3810863494873
21.1065483093262
33.8010520935059
24.3183479309082
28.4038696289062
16.0193309783936
26.1523399353027
22.9706554412842
27.3540115356445
29.4686737060547
29.0031204223633
16.9188861846924
25.9362888336182
21.0175743103027
28.903450012207
25.0887985229492
18.4270343780518
27.5447597503662
24.4153480529785
28.5810489654541
43.6279335021973
60.3241577148438
27.9850635528564
31.9364452362061
38.2796592712402
30.778470993042
31.6527423858643
23.9672718048096
25.1247673034668
24.1822757720947
26.2564792633057
18.6597537994385
36.2279472351074
20.0632228851318
25.8629856109619
22.0682468414307
22.8528213500977
16.2816295623779
32.0840263366699
27.1804618835449
18.9181251525879
26.5016899108887
20.1975936889648
70.6040802001953
21.8436241149902
29.6243438720703
31.9946937561035
110.62109375
53.3171806335449
24.4201679229736
17.4225444793701
28.0063133239746
32.5105476379395
35.2083358764648
22.921630859375
28.5640144348145
44.1924324035645
36.4280548095703
22.9105033874512
22.7057037353516
29.7375411987305
28.5488414764404
21.2600765228271
17.4157886505127
14.8099279403687
33.0402488708496
27.2633495330811
21.7633380889893
21.8319568634033
16.749547958374
22.3443908691406
13.3662128448486
22.7436695098877
43.2355461120605
24.797290802002
36.922004699707
41.5070533752441
23.7508125305176
47.9555740356445
35.381893157959
19.7496566772461
24.2377223968506
52.2968521118164
35.3587265014648
17.5923538208008
19.1137752532959
33.5439834594727
30.7693176269531
49.6959114074707
32.7793579101562
29.3289089202881
21.1147632598877
14.8685731887817
20.7304801940918
24.9497680664062
35.8420333862305
20.7401161193848
18.79026222229
18.419412612915
13.1203050613403
25.0783214569092
16.4810924530029
16.089750289917
22.622241973877
18.8486366271973
29.4516773223877
24.8057746887207
21.0393829345703
50.4988174438477
14.3304214477539
13.6850643157959
16.433521270752
44.5895233154297
33.3650856018066
28.6824607849121
19.550651550293
14.1574544906616
23.5031623840332
16.3984088897705
17.4663753509521
37.5483703613281
15.2692775726318
14.6937885284424
12.0635480880737
22.8399524688721
28.2949352264404
22.7542610168457
39.1538200378418
19.4266052246094
20.2796497344971
13.6391592025757
20.9864749908447
41.8027687072754
23.5788288116455
21.3149166107178
13.3646278381348
28.8321285247803
28.6670246124268
19.3828830718994
22.3638648986816
17.6161212921143
20.8340950012207
18.6931762695312
19.7056694030762
31.3782787322998
19.9925937652588
13.2955904006958
25.1557521820068
30.7934608459473
19.923059463501
21.0323276519775
20.5242614746094
20.9452857971191
18.5382690429688
23.1899509429932
19.8062763214111
21.8837718963623
27.7810840606689
18.3181056976318
42.2055206298828
43.4332237243652
34.3823699951172
31.7971858978271
25.7680759429932
26.051736831665
16.8908462524414
26.1838626861572
30.525260925293
24.9579219818115
19.6502532958984
37.5559577941895
17.1228656768799
21.4563732147217
17.0816879272461
21.5209827423096
47.1211776733398
163.079528808594
17.6139736175537
22.6612510681152
28.9110126495361
17.2345809936523
21.1257801055908
47.0800590515137
27.5378074645996
27.3337650299072
27.7012844085693
33.2394943237305
12.7600622177124
21.2770690917969
17.6270923614502
20.9576148986816
23.8588123321533
16.0938053131104
18.2844257354736
31.4965724945068
18.6204967498779
49.8533554077148
41.3594818115234
25.7639350891113
26.3502578735352
18.8758945465088
16.4256572723389
31.0448989868164
22.3916110992432
19.2128295898438
19.2524261474609
23.0375423431396
21.0343360900879
26.1541004180908
12.8212842941284
15.1278409957886
20.7850036621094
12.414852142334
21.6853141784668
12.0910387039185
22.8618755340576
29.036018371582
25.3486061096191
12.3816719055176
20.0089702606201
38.997200012207
32.1650810241699
25.7992649078369
17.291072845459
16.6485443115234
14.8237466812134
17.8982391357422
14.6823348999023
18.9776000976562
30.8233318328857
14.3814678192139
15.6286916732788
25.4750022888184
15.5958213806152
14.3916625976562
16.3593215942383
26.4706573486328
14.2754592895508
28.5490550994873
13.5880689620972
42.2814826965332
23.1212177276611
39.4602279663086
21.5457801818848
29.7850704193115
12.9057474136353
24.6502227783203
15.3770093917847
20.2745361328125
18.3725318908691
21.2617835998535
18.2196159362793
14.3537836074829
11.9761142730713
14.2294044494629
16.987211227417
21.0877532958984
33.5414276123047
13.2385988235474
18.2157936096191
16.9916095733643
20.321928024292
20.2167510986328
16.055456161499
76.1941146850586
23.077917098999
18.5905303955078
16.9327220916748
27.8490428924561
14.2537565231323
16.6059379577637
15.5097951889038
30.4510383605957
18.6320476531982
12.3958711624146
15.4374647140503
21.4559421539307
26.5539531707764
12.2170372009277
17.5452747344971
20.9321327209473
11.6520977020264
26.212158203125
15.0916242599487
18.037260055542
30.7227306365967
15.6183290481567
24.3214817047119
14.5220384597778
16.8083515167236
36.522705078125
23.8324584960938
17.8168411254883
18.3112144470215
14.5546636581421
28.9926681518555
14.9905290603638
30.5664901733398
15.6417083740234
15.7470865249634
31.0114765167236
16.9791507720947
14.9606800079346
16.5093574523926
18.8228397369385
18.1044960021973
12.5347023010254
24.3698635101318
14.3910474777222
11.5113372802734
23.5348262786865
25.1081123352051
13.4804172515869
13.5136728286743
16.4654197692871
12.896466255188
14.7121458053589
14.0287942886353
19.0883350372314
35.4302635192871
18.6026458740234
19.0664138793945
18.9509754180908
11.7389030456543
25.3309516906738
27.1711273193359
15.4593181610107
22.7766723632812
24.1419219970703
25.7426624298096
20.5389785766602
22.6497344970703
27.3469657897949
13.4231739044189
18.5824604034424
12.1015424728394
14.7473411560059
17.1504726409912
15.72802734375
18.869909286499
22.3948268890381
14.96812915802
19.956018447876
13.9012203216553
16.1092586517334
25.1867961883545
21.4769134521484
13.2506408691406
23.7550754547119
24.6344146728516
25.3781108856201
23.4252243041992
25.0579948425293
19.4237442016602
23.8240413665771
11.9645357131958
18.5270824432373
15.0787191390991
14.403618812561
19.7925395965576
18.9049816131592
22.5880088806152
19.412576675415
37.2427787780762
11.5878047943115
17.5133533477783
12.4262504577637
14.6576194763184
14.2318849563599
13.8232679367065
13.3789377212524
15.5329742431641
22.2691917419434
18.3345413208008
20.7491588592529
18.9129772186279
106.266738891602
17.2621154785156
23.3492908477783
27.9726161956787
22.2697620391846
14.8002109527588
13.0922613143921
11.7139472961426
13.0807065963745
17.3682250976562
23.0930366516113
20.4644222259521
32.5595550537109
16.0656547546387
15.1689405441284
12.4267778396606
13.2856559753418
13.9482145309448
12.0169134140015
22.0274620056152
14.1839303970337
13.2043628692627
19.874095916748
32.2854843139648
28.0004367828369
34.07763671875
18.8870506286621
14.2038192749023
13.2994403839111
19.5034828186035
16.6957111358643
18.9763813018799
13.6372594833374
20.9465084075928
17.6840209960938
20.415994644165
27.5983486175537
29.8762836456299
12.9158124923706
30.7046165466309
25.618236541748
13.8277759552002
11.4682846069336
19.6413154602051
11.8324308395386
19.5581226348877
17.6731834411621
12.3736524581909
18.7428722381592
19.9623832702637
15.4505796432495
16.0421981811523
13.3762826919556
32.5738334655762
14.6550827026367
11.560076713562
12.1519355773926
12.8275775909424
17.7492504119873
17.3791961669922
16.7497711181641
21.5817775726318
12.7683153152466
13.6455307006836
17.9334201812744
23.7952327728271
13.664587020874
32.4098663330078
24.7025127410889
15.4609994888306
14.5189847946167
12.9311685562134
19.9613018035889
15.6498670578003
11.8096590042114
14.7516088485718
12.7441577911377
9.5945463180542
11.607611656189
9.366623878479
15.3226079940796
29.6896820068359
12.7765035629272
28.5888786315918
10.4617891311646
9.16306018829346
21.969331741333
10.8362236022949
11.6737804412842
12.1316661834717
8.59141826629639
13.4005937576294
11.4602499008179
8.88361167907715
8.89394474029541
10.0409841537476
10.4880065917969
10.2516994476318
10.3617925643921
8.04454612731934
15.3398017883301
10.0608711242676
9.9750862121582
9.81177711486816
12.9086103439331
6.61996507644653
6.89537286758423
9.32653045654297
10.7492351531982
9.54720306396484
10.4048700332642
10.7734870910645
13.781436920166
9.61113357543945
9.5330638885498
9.82273960113525
10.3020095825195
8.39302730560303
9.59023189544678
10.0811882019043
8.10122776031494
17.7956027984619
14.71240234375
34.0478897094727
13.4041357040405
10.8995809555054
8.09606647491455
9.62544441223145
9.0525074005127
6.9936842918396
9.00067138671875
8.03234672546387
53.7423934936523
32.5951728820801
43.425407409668
41.2195892333984
39.6897315979004
39.7116394042969
47.9656448364258
45.0392761230469
44.7328605651855
29.0946941375732
33.7809600830078
37.0888481140137
63.9941825866699
24.1273574829102
41.7582206726074
65.0760192871094
37.8755683898926
29.3522434234619
39.6907844543457
32.2226371765137
37.6098518371582
42.4140586853027
31.6420631408691
53.8722648620605
38.7762718200684
33.6101264953613
50.1294708251953
39.1591567993164
38.669059753418
33.0899276733398
28.4747409820557
68.0668792724609
32.9865837097168
35.8797874450684
25.7968196868896
34.2900543212891
40.9355278015137
36.7133598327637
23.9897937774658
33.3803482055664
39.372615814209
35.9523773193359
49.1313934326172
34.0149002075195
25.4107494354248
16.6139602661133
19.9707717895508
24.7958240509033
58.5553855895996
35.071159362793
33.3870239257812
22.8829460144043
24.8051776885986
24.5062026977539
19.8009166717529
37.1989250183105
38.6691551208496
32.7177276611328
31.7430553436279
29.7227668762207
28.6536083221436
29.7226943969727
75.8041305541992
28.1066341400146
38.9593963623047
34.5480728149414
38.4696426391602
53.869010925293
35.3633460998535
36.9552536010742
49.1599006652832
26.9261341094971
28.2145214080811
23.4429683685303
21.4135608673096
28.7084121704102
22.8978309631348
34.3266258239746
27.7816562652588
37.7826461791992
50.254280090332
27.6289081573486
20.5404071807861
28.1654167175293
27.4030990600586
42.8015594482422
31.4028415679932
19.7018165588379
23.0937023162842
35.7148818969727
30.2626037597656
39.927059173584
37.7569885253906
26.3778762817383
31.3977108001709
39.343807220459
34.7701606750488
29.1080684661865
33.4618186950684
17.0848522186279
58.1810302734375
30.2180252075195
17.8401184082031
41.1549644470215
30.2669143676758
26.0001392364502
35.328182220459
36.451099395752
24.9351577758789
24.3938865661621
19.437385559082
26.0952777862549
34.9341087341309
23.1464958190918
35.9562301635742
55.6489677429199
24.1212291717529
30.7251663208008
17.9807415008545
26.9442806243896
27.8564891815186
23.532413482666
35.0844421386719
22.4546203613281
17.6251010894775
40.7105751037598
41.6274528503418
28.7117385864258
27.0582389831543
21.92360496521
33.7320899963379
24.6460933685303
42.2371139526367
19.2246589660645
18.2163238525391
36.5112113952637
28.5591201782227
43.4191246032715
26.5078372955322
45.1264381408691
28.7305164337158
60.0463562011719
20.7442035675049
23.2224445343018
23.731616973877
21.5568962097168
24.3179016113281
29.8826484680176
23.6538753509521
20.4475021362305
51.0302581787109
13.0238313674927
50.8217620849609
24.6987533569336
51.767406463623
18.7913703918457
20.8791160583496
37.7381820678711
21.6808261871338
19.3298797607422
23.7608013153076
24.1654262542725
24.0961055755615
31.6480045318604
16.4392490386963
22.9189262390137
23.8092269897461
15.615571975708
31.1049556732178
29.0416774749756
29.0049705505371
31.5197200775146
39.1278305053711
25.5670566558838
17.4441432952881
20.5379867553711
57.4864807128906
162.708419799805
163.895904541016
21.8240928649902
19.7281150817871
19.6401252746582
23.1268692016602
28.6782302856445
23.4379329681396
22.8285064697266
16.1301231384277
28.1018619537354
24.4512519836426
29.1701507568359
31.1194858551025
27.9800987243652
22.4007740020752
14.4622526168823
25.7430534362793
19.5019035339355
29.4908504486084
15.4370126724243
24.4918117523193
27.5979919433594
20.5653114318848
26.9970149993896
20.3126277923584
24.7045650482178
17.4123287200928
13.5238475799561
22.3193454742432
40.9131164550781
27.5627861022949
14.9403781890869
22.9609603881836
38.742115020752
30.8385238647461
34.4954452514648
21.3855571746826
21.7737655639648
20.5750885009766
24.9782676696777
26.452241897583
55.4906234741211
26.8951759338379
14.0871706008911
22.0085010528564
31.6983127593994
20.5390453338623
24.0772228240967
16.8065586090088
22.3487091064453
19.3594760894775
26.3936176300049
33.110969543457
34.2948532104492
20.2534275054932
43.820011138916
26.8385982513428
21.3283462524414
13.7423934936523
19.9960880279541
13.8237438201904
24.8039035797119
17.709156036377
16.3383846282959
27.9855556488037
29.0215644836426
27.0542984008789
18.2456245422363
22.3804969787598
33.6131820678711
15.2886686325073
14.9006319046021
26.5890655517578
17.0362510681152
18.7164192199707
26.7845001220703
18.860897064209
23.2032852172852
18.6388988494873
24.1144237518311
14.9352903366089
19.963680267334
23.6549263000488
33.9676513671875
19.3258438110352
23.4300670623779
15.3622493743896
20.8452205657959
33.9655075073242
20.2048301696777
20.6279525756836
20.0294132232666
16.5762519836426
17.5928859710693
13.1407346725464
19.0697612762451
16.8528137207031
43.5624923706055
17.374454498291
18.7360591888428
13.832950592041
21.7813816070557
25.4816989898682
23.7589244842529
12.0597438812256
12.9062376022339
28.1924438476562
36.0077285766602
28.9439163208008
39.823356628418
20.1677017211914
27.8264961242676
24.3338661193848
31.1855144500732
16.6038188934326
21.6054172515869
21.430139541626
19.1248645782471
13.7980728149414
24.809814453125
31.2372398376465
32.9457931518555
25.137767791748
21.2611656188965
17.452751159668
27.2197303771973
20.1963310241699
23.703950881958
16.747127532959
21.2823123931885
20.6714744567871
19.245059967041
16.2700805664062
19.9482612609863
23.8028507232666
21.5428581237793
17.6746807098389
17.4885215759277
13.3631219863892
14.6537017822266
30.0734157562256
29.4793453216553
26.0950698852539
21.5947151184082
17.999382019043
22.0075531005859
21.7664241790771
29.1869144439697
16.0149440765381
23.5879497528076
18.9353065490723
24.7502479553223
42.7035980224609
28.0390300750732
15.4953298568726
16.7084293365479
16.9065818786621
17.6251373291016
17.35036277771
27.0852470397949
12.6759662628174
18.350025177002
26.5392417907715
22.250358581543
12.7549095153809
18.833667755127
27.3630294799805
22.1250705718994
29.1663303375244
16.1263942718506
12.6501750946045
14.4850997924805
31.7770080566406
29.666711807251
37.8504486083984
12.0543775558472
14.951699256897
16.7778987884521
41.8703956604004
20.0468616485596
15.670825958252
27.4561004638672
18.7191791534424
15.7315664291382
16.2020320892334
14.9547462463379
14.9038343429565
22.2097473144531
19.4097881317139
14.2080984115601
14.1668043136597
19.1113662719727
19.9464721679688
10.8467063903809
23.7049961090088
21.3315124511719
13.2366304397583
19.7788219451904
16.2941741943359
29.4258003234863
21.0266761779785
16.1848373413086
23.3674411773682
31.7489566802979
17.1041450500488
18.6194667816162
14.8404722213745
19.2649173736572
28.6114673614502
18.3126544952393
18.6157035827637
25.1869049072266
11.5460948944092
21.9011058807373
13.9597444534302
37.6061363220215
17.8394584655762
13.3513555526733
21.7828216552734
14.2992420196533
28.4025058746338
11.9263906478882
19.5279331207275
11.3041906356812
42.1530113220215
22.2448081970215
16.926197052002
32.0228080749512
13.8514451980591
10.258978843689
12.8721990585327
18.145637512207
21.1807479858398
21.6136455535889
23.4693622589111
15.1660070419312
21.4602317810059
12.3144721984863
18.4170322418213
36.6775856018066
26.6977062225342
14.4624786376953
20.8665065765381
29.1824150085449
25.8187236785889
19.2448768615723
14.6514587402344
19.1654872894287
20.5701999664307
18.4141178131104
17.1200313568115
17.9867534637451
15.8799934387207
15.7676725387573
15.0481271743774
24.6777057647705
11.606014251709
21.6644496917725
29.1529407501221
31.0958938598633
14.439549446106
14.5576066970825
14.7834014892578
15.2289695739746
16.8770980834961
13.3929004669189
14.4157810211182
21.1000900268555
11.1532201766968
12.4160003662109
24.6469440460205
13.2000617980957
19.9177742004395
15.7828464508057
19.0295925140381
16.8331260681152
24.4627494812012
22.1751766204834
18.9953746795654
28.936351776123
16.8978118896484
22.444881439209
29.2054309844971
19.8110027313232
16.2043704986572
28.2960147857666
15.2222766876221
20.9613552093506
18.892391204834
15.698974609375
17.7467250823975
21.2818641662598
19.7693653106689
18.6404228210449
13.955096244812
25.6160335540771
27.6044921875
22.5615882873535
38.3567504882812
27.2852878570557
47.2058143615723
17.0309219360352
20.1700782775879
21.3721694946289
25.209924697876
33.9108657836914
20.8822002410889
18.4603614807129
17.6141948699951
19.5259208679199
23.1359806060791
18.8265171051025
15.0836734771729
20.7552223205566
16.1140308380127
19.7656383514404
29.6563243865967
32.3589706420898
19.8483924865723
17.7558708190918
26.9297122955322
19.9987049102783
12.2569122314453
15.0348787307739
29.8950080871582
23.3512763977051
25.2060241699219
18.3005199432373
26.1901206970215
30.7568759918213
41.7983665466309
19.7183055877686
19.5975608825684
26.8152313232422
24.0379543304443
25.8912601470947
26.5665969848633
28.9758453369141
25.2289810180664
14.9714031219482
22.937837600708
18.7305965423584
25.0273246765137
22.6993427276611
24.0375385284424
17.4806079864502
21.1106052398682
13.3368101119995
21.9965076446533
22.4490623474121
16.3268852233887
18.8718757629395
15.6364240646362
16.2899761199951
47.2456550598145
45.2521667480469
26.750207901001
17.4096012115479
15.9329814910889
28.6170749664307
15.3061466217041
23.7503528594971
41.7061004638672
17.6854419708252
26.1458053588867
20.0497627258301
16.9932231903076
20.0955200195312
32.2158546447754
14.0808219909668
21.9493236541748
31.5882740020752
18.9011631011963
23.1878929138184
20.8501281738281
64.7786636352539
77.3984451293945
21.1864624023438
26.8064804077148
17.9084300994873
23.1668434143066
25.7366695404053
20.15673828125
22.5120468139648
28.5057048797607
21.3736515045166
25.5059661865234
31.9687366485596
26.0077075958252
17.9058589935303
25.0030784606934
18.9183616638184
32.8023643493652
15.0247116088867
19.8052673339844
29.2552509307861
18.5010604858398
19.0321750640869
25.477237701416
27.1702613830566
25.5148010253906
41.6000938415527
25.6544246673584
28.0778160095215
19.7212753295898
23.9623508453369
32.156135559082
21.9553165435791
29.3921451568604
25.0571765899658
28.1396350860596
36.5362586975098
13.2777700424194
26.4609661102295
22.6814727783203
18.4921112060547
43.2823448181152
32.1595726013184
18.1060047149658
22.52809715271
24.6099300384521
26.1255531311035
15.8972129821777
19.7578392028809
51.286979675293
20.4109268188477
26.5253887176514
15.9403018951416
27.87770652771
32.8267555236816
26.0154609680176
30.3743915557861
39.5878562927246
18.6726417541504
16.6563568115234
38.1570205688477
34.0629196166992
18.8900699615479
18.3518295288086
29.830171585083
15.1101808547974
27.4972400665283
29.3504238128662
16.1044139862061
23.6686992645264
33.4980239868164
25.792760848999
23.6767024993896
20.2991809844971
38.9945030212402
29.2084522247314
26.9518737792969
16.3747501373291
19.7091979980469
24.8638706207275
19.5228023529053
21.9631881713867
33.6459465026855
34.6584739685059
25.4443130493164
27.3719615936279
23.589807510376
19.241979598999
18.7268199920654
19.084831237793
17.515474319458
22.5522499084473
25.8856391906738
22.8938541412354
32.847095489502
21.054801940918
33.36669921875
19.7038345336914
21.780704498291
18.723388671875
18.3386383056641
23.4177589416504
29.0751991271973
21.2179183959961
24.1311931610107
49.997688293457
33.9386100769043
46.2313232421875
22.4437427520752
23.6218738555908
27.7189960479736
27.9050140380859
40.6051788330078
23.1824531555176
17.7870502471924
52.5661697387695
43.3072166442871
18.3507328033447
30.2385063171387
25.7031402587891
20.9947605133057
34.8506546020508
20.2131977081299
34.324951171875
17.4993534088135
16.7971343994141
22.567554473877
15.8369150161743
20.3285694122314
33.3592185974121
19.0485076904297
31.6550521850586
15.8684902191162
13.567008972168
14.9089422225952
29.3769302368164
18.2981414794922
18.7585773468018
15.9845428466797
31.2549018859863
33.1711044311523
21.5117034912109
13.7511396408081
34.9279479980469
17.3154850006104
20.2364292144775
35.756217956543
29.4103088378906
19.2156620025635
30.4603309631348
23.9795951843262
23.0382289886475
26.8062152862549
34.9889373779297
21.6342468261719
22.9509029388428
27.8636035919189
19.8732318878174
25.4323501586914
29.950511932373
18.3564949035645
25.0096015930176
19.2728958129883
15.9297294616699
19.4385013580322
27.9544067382812
21.800745010376
22.5393333435059
21.1998805999756
21.5024909973145
16.4111595153809
17.9694728851318
19.5886554718018
24.9124908447266
18.8078174591064
25.9331550598145
20.935489654541
27.0378665924072
17.8157253265381
24.1722869873047
29.3269062042236
16.6161499023438
22.6542205810547
13.2192916870117
20.0684146881104
[truncated: 2,333 more rows]
