# Supplementary material for: Nicotine engages a VTA-NAc feedback loop to inhibit amygdala-projecting dopamine neurons and induce anxiety-like behaviors
Source: Nat Commun. 2025 Jul 4;16:6196. doi: 10.1038/s41467-025-61180-8 (PMC12227735; doi:10.1038/s41467-025-61180-8)
Supplement: Supplementary file 4 — Source Data [file 41467_2025_61180_MOESM4_ESM.zip › mIPSCs_cumul_ampl_RBNAc_FigS3C.csv]

x
82.3403930664062
66.8040466308594
38.3348388671875
74.7798156738281
60.2587814331055
27.6488704681396
22.2975959777832
40.2180404663086
56.5261154174805
41.7871437072754
55.4222183227539
41.0378265380859
127.19539642334
54.0684700012207
47.4431228637695
31.1830387115479
49.4931907653809
45.8841514587402
31.1082878112793
103.301078796387
20.7704410552979
19.370189666748
71.0636596679688
21.2901821136475
36.8070220947266
21.5944480895996
39.2981452941895
42.3962326049805
55.5703773498535
58.6271858215332
21.9570808410645
50.7629661560059
52.8415107727051
28.2697582244873
40.6206932067871
41.9820671081543
28.7735271453857
45.0640296936035
31.225118637085
47.7507247924805
39.5000991821289
67.8585662841797
32.6479644775391
53.6333045959473
51.4677429199219
91.4811553955078
57.5417213439941
45.8140983581543
44.7122039794922
29.2034759521484
45.5255393981934
52.0192451477051
41.2181663513184
22.4778366088867
19.7118606567383
49.3120536804199
54.1922035217285
32.6015357971191
59.2966346740723
36.8517570495605
34.7373275756836
19.8022594451904
19.874382019043
78.0005874633789
27.1598491668701
45.3809089660645
48.5696907043457
37.1646766662598
36.253589630127
50.0866203308105
42.2147827148438
35.7667503356934
60.3055801391602
38.0352516174316
64.6700439453125
26.7432689666748
38.3894691467285
110.698875427246
60.2553215026855
30.4531059265137
41.0930976867676
34.0845947265625
37.1817626953125
41.9902153015137
65.2336502075195
62.0210800170898
42.065559387207
17.2467708587646
29.0503826141357
78.0192794799805
43.1936302185059
32.1708946228027
52.156078338623
30.2152194976807
25.5245876312256
55.4894828796387
43.3284683227539
78.1021347045898
36.356876373291
19.3714332580566
27.3918552398682
29.7855548858643
35.6290817260742
59.7470855712891
49.1275634765625
40.5383377075195
33.4488868713379
25.9459018707275
52.9055061340332
15.9403581619263
36.052360534668
25.3162879943848
38.2526245117188
50.8061180114746
75.1761245727539
34.3857917785645
47.4201011657715
99.7753524780273
60.1512565612793
38.1609230041504
32.0199356079102
62.4848442077637
26.9083480834961
34.6454811096191
24.8391819000244
32.8017730712891
38.4766845703125
22.9613227844238
48.3861465454102
29.4735832214355
61.3085823059082
29.0697021484375
59.812141418457
38.8916854858398
58.1379699707031
54.7651214599609
28.2674007415771
27.0200614929199
26.1044178009033
39.0694007873535
38.0497779846191
34.1319465637207
38.2850799560547
33.7540397644043
42.0572853088379
33.243953704834
39.2395553588867
56.7162170410156
19.865894317627
19.5002155303955
19.5183486938477
34.6325378417969
28.8804531097412
35.5826606750488
25.8093166351318
55.7350883483887
35.2454719543457
30.3872127532959
44.4425773620605
26.3635540008545
26.6065635681152
50.665283203125
29.564001083374
70.8432159423828
41.4844818115234
36.375560760498
20.4072818756104
61.7057151794434
43.4454002380371
38.7780838012695
57.0528678894043
29.8787460327148
113.775489807129
34.120059967041
23.4247493743896
25.9339046478271
27.8173732757568
17.013729095459
16.9592418670654
25.9124279022217
75.4608154296875
100.470176696777
37.4956474304199
27.8826847076416
56.965461730957
27.671745300293
57.7704963684082
55.9616813659668
90.4151992797852
52.5738906860352
40.7329177856445
18.3856372833252
83.7763214111328
70.0633926391602
56.7732963562012
41.1513900756836
41.68505859375
68.2820510864258
21.6775131225586
31.1468620300293
44.9224662780762
78.7521286010742
44.7886619567871
59.3075828552246
34.972282409668
45.1640663146973
21.1066036224365
50.7223701477051
55.8627014160156
23.5047359466553
60.0282325744629
57.1860427856445
37.3189086914062
36.1903991699219
39.9816398620605
42.42626953125
38.6837959289551
21.7892284393311
70.1302947998047
100.531005859375
37.289737701416
33.7038345336914
19.9305210113525
41.6505432128906
19.5087413787842
40.9518089294434
70.4115676879883
21.9509601593018
55.1717567443848
39.2897567749023
75.4795455932617
52.868236541748
85.8784332275391
38.5708923339844
50.0104866027832
52.6778755187988
44.9857978820801
15.5300779342651
16.0434398651123
49.5498008728027
42.7580795288086
43.2678184509277
44.1060333251953
57.4720687866211
19.0561904907227
44.0507469177246
53.2738265991211
39.641429901123
45.8511047363281
50.9213714599609
58.3111457824707
29.4683818817139
45.175952911377
26.7379474639893
51.5126686096191
19.6865272521973
50.4749603271484
32.2157363891602
38.5434989929199
36.5474624633789
18.5567798614502
21.1694850921631
50.461612701416
46.9106407165527
18.2243843078613
32.1541290283203
38.5798645019531
65.8696136474609
38.9282646179199
16.273250579834
36.4040985107422
43.060718536377
51.0048561096191
23.2749271392822
17.5853023529053
24.021276473999
55.0076637268066
26.4148406982422
35.1252098083496
24.0264987945557
44.9430084228516
52.2441444396973
21.6090965270996
21.7736911773682
38.7753677368164
25.7133865356445
31.5349807739258
50.7788009643555
17.7148933410645
23.5947952270508
18.990385055542
29.3377342224121
42.4437255859375
27.3678436279297
40.9262504577637
52.9919815063477
39.9877891540527
19.8459625244141
23.0499935150146
49.856029510498
20.8901252746582
31.5377807617188
44.530216217041
29.3639221191406
24.3591403961182
56.9830665588379
83.0858917236328
25.28586769104
41.6870727539062
33.396240234375
28.6755046844482
29.8092155456543
38.797966003418
26.0517673492432
43.8551635742188
24.4187717437744
26.5157089233398
44.6887321472168
59.8396606445312
19.7280693054199
23.739953994751
45.4947624206543
50.6403160095215
23.4271965026855
50.555721282959
42.1719512939453
26.6913776397705
25.0895347595215
47.7635612487793
72.2250595092773
23.6056880950928
47.8670501708984
45.4838943481445
39.7401924133301
33.9970436096191
37.7609596252441
26.6987648010254
18.728458404541
52.0367088317871
28.232666015625
51.7431716918945
43.1864128112793
72.3338317871094
43.8223648071289
29.9279727935791
35.4546699523926
56.3601188659668
44.2291870117188
34.0524597167969
43.167724609375
47.5938606262207
48.5943069458008
28.9529457092285
46.5434188842773
28.6036643981934
36.1857299804688
32.593448638916
75.2200241088867
29.7603588104248
43.115650177002
78.1521835327148
35.3561019897461
48.0094223022461
32.6405181884766
38.793327331543
21.9449443817139
24.4570388793945
45.8490715026855
24.6010036468506
21.6149444580078
19.5600624084473
55.7486381530762
51.7658424377441
46.3619117736816
30.4932518005371
18.7439231872559
41.9830207824707
14.8315858840942
27.1794414520264
11.9526958465576
17.5115947723389
15.1027984619141
16.5081386566162
18.1952514648438
16.0271682739258
64.944709777832
23.0870742797852
17.5201778411865
13.1702508926392
32.0777626037598
26.0854625701904
40.2113761901855
34.0029792785645
27.3599529266357
29.2015209197998
14.3660621643066
25.8356475830078
12.8012990951538
39.666561126709
17.9127235412598
14.32541847229
15.2324552536011
65.6474304199219
17.9908695220947
26.2997989654541
22.7687644958496
25.0572490692139
15.5922889709473
16.0434226989746
30.8761100769043
21.7386302947998
13.3844690322876
18.4659748077393
17.5588932037354
17.1553821563721
16.1566104888916
19.8051319122314
16.4424457550049
26.0259876251221
55.146785736084
12.2373523712158
22.8918724060059
34.6079406738281
29.1130237579346
12.1819496154785
18.768611907959
12.7984199523926
15.388632774353
20.3005638122559
15.9360647201538
22.6397552490234
13.3420925140381
20.9426975250244
47.2141151428223
27.5946674346924
20.1933631896973
27.034387588501
27.1125106811523
22.4482955932617
14.2867383956909
18.9844837188721
54.0091743469238
14.2554922103882
14.0626163482666
43.9918556213379
20.2240791320801
19.1688690185547
15.4746627807617
12.0963411331177
34.363452911377
33.980785369873
64.4530258178711
53.2555389404297
26.4323959350586
53.5371437072754
11.0862684249878
35.2239532470703
16.6740875244141
20.8690490722656
13.2039775848389
21.4594802856445
20.3457641601562
23.5318737030029
16.6037826538086
26.7360534667969
17.975549697876
15.6240606307983
16.7130508422852
25.7797412872314
17.1727333068848
18.5489387512207
15.8848915100098
19.3389110565186
14.0839462280273
26.8429336547852
55.6181564331055
46.4879760742188
20.0326023101807
57.4985771179199
16.4104862213135
16.4656105041504
31.8157253265381
32.520336151123
41.381233215332
28.1480827331543
77.6672821044922
21.1830081939697
12.0170154571533
17.2185916900635
23.7668704986572
40.2769393920898
18.7415313720703
37.8677406311035
31.0922470092773
32.8483390808105
13.6517753601074
26.0158538818359
24.4996604919434
20.8733291625977
29.4217300415039
20.4206237792969
25.7961578369141
12.1984348297119
65.6266479492188
19.4954643249512
44.7994041442871
15.2016868591309
19.2219314575195
16.2230167388916
16.2219905853271
51.0693702697754
14.9498176574707
35.6475067138672
26.3044509887695
13.6014938354492
12.6520366668701
35.6784706115723
17.8706321716309
29.5749797821045
17.7755870819092
54.7033233642578
16.7549343109131
21.6892127990723
18.6819343566895
17.2288513183594
42.2343711853027
19.801965713501
26.3744106292725
21.3720951080322
15.1987361907959
21.320520401001
81.9546966552734
56.2264442443848
19.0392761230469
22.0244178771973
24.8150730133057
17.8696784973145
16.3445301055908
17.0096530914307
24.251880645752
40.3974723815918
13.8041410446167
19.0814838409424
51.5929107666016
16.425220489502
29.4574432373047
87.8651809692383
11.9815044403076
40.6929626464844
39.5320510864258
70.0871963500977
20.1095027923584
16.123950958252
31.5778427124023
17.3925952911377
21.9580039978027
25.6863269805908
20.8935470581055
23.516565322876
32.1098403930664
39.9024810791016
60.0672645568848
20.1035499572754
37.1853332519531
81.9605102539062
47.0574951171875
19.6026782989502
27.8265762329102
14.2107667922974
19.9559230804443
44.1475639343262
25.1094379425049
29.844030380249
37.6830596923828
26.2384567260742
24.470832824707
27.6614322662354
27.8389701843262
13.5852289199829
17.5599498748779
31.8949680328369
41.4285202026367
10.9800481796265
54.1896171569824
16.2985706329346
12.4808988571167
15.2634868621826
30.8461322784424
20.3243923187256
33.3178062438965
17.2099266052246
33.7030372619629
55.466236114502
22.5251922607422
50.352954864502
26.9108047485352
24.5391082763672
17.0037021636963
63.2460823059082
13.8054351806641
10.9469423294067
25.6384124755859
60.040412902832
54.6007843017578
67.8239517211914
42.7695655822754
58.1373901367188
145.726852416992
115.520111083984
66.9104080200195
66.1726913452148
71.365119934082
44.7031936645508
21.7626914978027
29.6721115112305
39.4048538208008
43.0584487915039
13.6948165893555
26.6141185760498
25.4498729705811
17.0829010009766
18.4623184204102
12.9346504211426
41.4858055114746
25.9428615570068
19.3743457794189
18.2584209442139
15.2011308670044
24.7549896240234
23.6592102050781
17.4051170349121
14.7598705291748
17.7715034484863
25.3029708862305
40.4747352600098
37.5690498352051
12.8815584182739
18.033540725708
13.8924894332886
20.0541496276855
24.3585376739502
22.0562438964844
33.502082824707
23.4503231048584
33.3586769104004
25.2903308868408
19.2455539703369
106.313545227051
22.1635932922363
25.9355087280273
26.0657577514648
30.0606689453125
18.9425106048584
11.7242879867554
59.7930526733398
19.1696453094482
33.766471862793
42.6431083679199
17.8820095062256
15.4819211959839
20.8839893341064
28.3355140686035
35.7694358825684
14.4038619995117
21.1793518066406
15.3728609085083
13.7414836883545
21.6072788238525
12.9406108856201
17.7080326080322
16.8746795654297
35.5806884765625
33.5591430664062
15.48805809021
24.4735050201416
25.4378910064697
13.8521423339844
48.7499656677246
29.1904850006104
37.6916809082031
19.7938632965088
33.8928642272949
39.1764335632324
12.2395238876343
22.907886505127
31.2545719146729
17.8604907989502
12.6104831695557
17.68971824646
18.8858051300049
22.8693733215332
12.5089616775513
27.9177856445312
16.6145248413086
22.6902332305908
40.0025024414062
15.5874166488647
23.2249011993408
24.4032649993896
29.0338611602783
28.6271457672119
20.1839561462402
43.3469314575195
15.5493640899658
13.9429655075073
17.3668441772461
21.0944881439209
34.3357048034668
17.7666683197021
15.9758081436157
17.8849105834961
23.2651348114014
20.1282787322998
29.7727699279785
20.230899810791
18.303689956665
18.8580722808838
13.7164669036865
23.8076343536377
14.4736680984497
39.3243942260742
22.1448211669922
12.4631795883179
15.0131359100342
21.3402690887451
23.7767066955566
35.8604850769043
26.939811706543
19.3369178771973
18.7962379455566
26.3523731231689
14.4505624771118
23.4676971435547
39.4514122009277
19.6151657104492
31.1086483001709
21.8246364593506
16.9073066711426
27.3371467590332
18.4838333129883
69.511604309082
14.1544647216797
20.3415050506592
29.4385452270508
32.7859573364258
48.2828788757324
11.9509763717651
35.2887725830078
15.0529174804688
20.0175228118896
14.7380867004395
19.2251510620117
17.5795459747314
17.8547401428223
15.5664520263672
30.9891777038574
15.0489673614502
62.3108406066895
21.8386764526367
25.094482421875
25.4191741943359
14.6737184524536
19.4443683624268
27.2272987365723
17.8225841522217
23.9657344818115
10.5837450027466
34.9029960632324
42.9384422302246
13.962700843811
25.5312366485596
14.8224754333496
12.478443145752
20.6412563323975
15.9803438186646
13.2737922668457
13.8769655227661
18.8676357269287
25.621301651001
14.180251121521
31.6315765380859
14.0352430343628
41.5958862304688
22.0950775146484
39.8985366821289
18.1985263824463
51.0144386291504
12.8174448013306
18.9793243408203
81.1934204101562
14.9803638458252
23.2949314117432
57.5225486755371
20.3123054504395
17.9325752258301
21.1730804443359
60.1937522888184
22.2338085174561
21.0193023681641
33.1258239746094
14.1202068328857
30.4095230102539
180.794067382812
24.6458263397217
82.3086242675781
26.2331409454346
24.7730102539062
13.6571559906006
31.6321678161621
17.4556579589844
21.1367874145508
46.1868019104004
45.0061302185059
17.8275146484375
32.7072410583496
25.4410057067871
35.7155838012695
18.8212738037109
18.3192272186279
21.1476078033447
19.8561096191406
13.265604019165
26.0336589813232
17.5594806671143
36.0740165710449
14.0517482757568
22.0041904449463
15.388352394104
12.1432485580444
40.7934341430664
21.978048324585
15.2820110321045
15.8653316497803
11.6752452850342
44.4155387878418
105.380180358887
25.2578506469727
12.6555662155151
22.923246383667
33.4424781799316
17.7732982635498
20.705602645874
17.4417095184326
17.7525768280029
55.866527557373
17.7937126159668
12.288537979126
39.740779876709
16.8983287811279
17.2314891815186
12.9768104553223
22.8689556121826
26.17822265625
16.2869243621826
24.0877227783203
42.7216300964355
21.8259696960449
56.2581634521484
29.9731178283691
17.4232769012451
28.5630683898926
19.0876598358154
26.4417514801025
40.5872688293457
26.1577892303467
19.1124801635742
26.1341609954834
25.4475078582764
42.319896697998
58.689323425293
19.7179489135742
27.583517074585
15.7866525650024
16.5255889892578
21.2173271179199
14.4841718673706
14.4809761047363
27.821044921875
15.3389530181885
24.8223609924316
22.6698341369629
14.9450635910034
28.5627956390381
26.8358287811279
46.9103736877441
13.9844522476196
27.9286460876465
12.9691047668457
19.4568328857422
17.2423896789551
30.5864124298096
50.423999786377
15.6951684951782
53.4779167175293
23.4474220275879
19.4563655853271
60.3889427185059
19.9940280914307
15.0547018051147
14.1080780029297
15.8769617080688
68.3604354858398
15.0298671722412
33.1799964904785
16.345386505127
23.878360748291
20.8507347106934
29.731315612793
16.9846210479736
22.9252471923828
17.793758392334
20.6446399688721
28.0760326385498
11.1429214477539
73.2117156982422
25.2445621490479
16.2692604064941
15.7983150482178
13.8897190093994
37.194206237793
21.949348449707
22.566463470459
66.3803024291992
27.4995918273926
29.5938053131104
10.3446378707886
15.5781879425049
25.1545295715332
56.0923690795898
18.7553424835205
17.7971668243408
18.5574493408203
29.3181800842285
22.2210426330566
38.0061531066895
36.8897438049316
18.7765579223633
20.3499450683594
40.1493835449219
50.0736465454102
17.2387313842773
14.1805143356323
18.0087966918945
18.9052867889404
13.2837429046631
23.5252246856689
27.2975273132324
22.1143074035645
28.3664817810059
11.4796686172485
18.4873313903809
41.2207107543945
15.5271873474121
14.7578372955322
23.6738319396973
13.6882791519165
13.939040184021
18.0237121582031
15.9165277481079
44.6589012145996
17.9686222076416
16.8224582672119
29.0332412719727
14.6817464828491
18.6651554107666
27.5030746459961
17.8810729980469
31.7857437133789
11.8294258117676
46.6336364746094
25.5160884857178
20.5086879730225
26.4475173950195
23.4199237823486
45.0391654968262
35.1119384765625
19.0559043884277
14.0626440048218
18.8245067596436
33.1700973510742
23.833927154541
46.6337356567383
18.0890865325928
55.1029319763184
24.2475681304932
37.9313735961914
17.7946357727051
59.3921394348145
16.428918838501
37.7219657897949
20.8367977142334
13.1906852722168
10.9831867218018
16.0380401611328
75.5000534057617
22.2552509307861
23.3116760253906
13.409818649292
18.2707138061523
25.7972106933594
37.6140518188477
15.3747968673706
70.816162109375
17.3948955535889
24.6773624420166
21.0942707061768
17.0697154998779
12.4138669967651
25.6103820800781
15.4507608413696
11.8057050704956
35.5678329467773
36.3220977783203
27.0368595123291
45.7706718444824
15.6485376358032
14.8656635284424
17.7278270721436
29.1694965362549
27.6005783081055
22.5107288360596
62.9429130554199
20.7457389831543
18.3377056121826
124.634811401367
36.9653472900391
18.6242504119873
31.2302284240723
14.0479574203491
25.8406658172607
48.5097045898438
20.300817489624
11.9971580505371
89.3235015869141
39.9787216186523
14.0227251052856
24.2885417938232
77.5213165283203
17.707405090332
14.9581756591797
21.9354629516602
13.1653785705566
27.8714065551758
15.4727277755737
29.3650646209717
15.8845853805542
26.0851898193359
25.0758972167969
18.0154552459717
14.3798894882202
33.2584419250488
21.2035884857178
22.5033550262451
21.0002021789551
20.9178028106689
26.4318828582764
17.2659759521484
114.73624420166
27.8669414520264
13.7271156311035
16.80810546875
12.4036779403687
22.2468013763428
11.864387512207
27.1883563995361
17.3039093017578
44.5100631713867
36.8220367431641
13.2130002975464
21.6153564453125
31.0949172973633
32.8138313293457
18.7051773071289
45.3889579772949
34.5053558349609
17.1640090942383
11.7965641021729
16.1499538421631
31.6485958099365
15.1983366012573
15.6724338531494
22.2267093658447
10.9789991378784
15.4697465896606
23.8286209106445
20.5217266082764
11.6856422424316
27.740795135498
15.8252477645874
12.1467599868774
17.9519271850586
25.4540195465088
17.5474300384521
14.5348453521729
18.1104068756104
59.7930145263672
68.3975982666016
22.5228958129883
17.9005584716797
30.2912654876709
28.7812557220459
17.7255477905273
28.6795253753662
16.3816337585449
32.7475395202637
29.9979248046875
14.38037109375
50.5342216491699
16.5422687530518
25.1274375915527
12.8867816925049
26.2206897735596
17.3878612518311
32.0401191711426
15.6918859481812
15.257269859314
44.0679244995117
16.6454315185547
10.7339515686035
24.2689266204834
15.8552236557007
34.1706047058105
17.5883884429932
35.6595573425293
19.2331256866455
20.1021327972412
13.6801853179932
28.1714458465576
57.0810089111328
28.3490505218506
18.8245754241943
26.1339359283447
12.3413171768188
16.4020175933838
25.432991027832
17.6034774780273
12.3631076812744
14.8771924972534
55.9727401733398
33.8059539794922
15.6511583328247
13.1886167526245
16.5720443725586
24.067174911499
10.6320390701294
16.7552661895752
24.3864688873291
13.8598175048828
22.6107921600342
15.0327253341675
27.3215942382812
25.1962432861328
61.2392463684082
14.2295093536377
14.5789384841919
21.517505645752
29.9590892791748
50.9353637695312
11.3748435974121
15.1929378509521
62.3361473083496
19.4747543334961
16.354944229126
40.0598907470703
37.967945098877
13.8752040863037
61.6544723510742
36.6325912475586
29.578010559082
21.6385059356689
17.2679252624512
45.0639610290527
20.5313510894775
17.1443996429443
13.6787843704224
33.1347007751465
25.5105457305908
29.9566097259521
19.4158039093018
16.5626449584961
62.9616813659668
30.6712760925293
55.4576530456543
24.7601318359375
73.440803527832
29.0298175811768
67.2646484375
33.3686714172363
14.4220666885376
56.5573692321777
16.4769973754883
24.5442066192627
55.9058418273926
32.7868347167969
26.0998725891113
22.5710067749023
12.9204196929932
12.7101736068726
20.7927265167236
18.5057525634766
15.244701385498
27.3614692687988
14.4360227584839
10.7472677230835
56.6017990112305
13.0599403381348
19.7685852050781
14.3206520080566
32.0085868835449
37.0795707702637
38.5509605407715
16.9592456817627
26.4836082458496
15.0671834945679
28.445915222168
40.3796119689941
36.5603981018066
32.6831474304199
20.8717212677002
17.2297077178955
19.9431381225586
14.9717493057251
16.8131713867188
21.4511013031006
62.5798759460449
31.6276226043701
22.4290771484375
23.8216018676758
20.7995166778564
37.6623649597168
20.1425018310547
34.0526161193848
38.9074096679688
15.9536437988281
11.2814226150513
24.341344833374
32.2334518432617
21.5296936035156
17.3203983306885
16.3016014099121
13.4772396087646
34.0510711669922
42.4117774963379
72.1210632324219
13.6800060272217
18.2573318481445
22.5494823455811
13.0253534317017
30.7962265014648
12.8745288848877
25.1096630096436
13.1067495346069
38.0727806091309
19.7814064025879
17.028787612915
40.2631530761719
14.6060457229614
25.4636497497559
27.185920715332
13.3765316009521
10.0302143096924
76.3852996826172
22.0325164794922
30.154167175293
25.8627872467041
28.0521125793457
13.7892637252808
19.480037689209
10.7085161209106
7.01061248779297
25.3357048034668
15.4322023391724
24.6384105682373
9.58877182006836
12.8268165588379
11.4743366241455
16.662317276001
13.722315788269
13.3476982116699
8.37655735015869
17.5111827850342
12.0031185150146
12.7277393341064
25.6425819396973
13.3244676589966
8.52562618255615
7.35318946838379
9.53908157348633
16.7329902648926
6.72421789169312
8.33063983917236
7.98802947998047
10.3766031265259
8.7162914276123
14.8906469345093
28.1549892425537
12.3099784851074
9.35862255096436
23.6708354949951
11.7387809753418
7.99412202835083
9.86328792572021
25.3021278381348
9.6097240447998
18.6738090515137
16.5582752227783
17.3727912902832
9.11340618133545
23.1118755340576
16.0945777893066
27.9461078643799
11.2449512481689
9.15097618103027
8.96509552001953
23.8798332214355
12.9216766357422
18.6014556884766
9.66060352325439
14.2343044281006
22.0018768310547
12.4404621124268
16.8903884887695
13.1241178512573
11.8762016296387
13.9947376251221
13.8827095031738
9.41334819793701
10.2052574157715
9.17754459381104
6.99115419387817
19.8382835388184
9.47017860412598
13.8243274688721
28.8943958282471
11.9728927612305
17.1436519622803
9.46713256835938
14.6810903549194
25.5579376220703
11.9625129699707
18.4319190979004
22.5386734008789
23.243501663208
15.2448225021362
21.6130294799805
22.1046142578125
18.6059494018555
15.7682971954346
14.4248008728027
7.47167825698853
23.7551021575928
10.9213180541992
18.1939525604248
11.7100992202759
7.43697261810303
13.4215612411499
23.8393726348877
14.2088317871094
8.37627124786377
33.8966598510742
25.9407901763916
24.8350563049316
14.7508497238159
13.3833866119385
16.7744541168213
28.7988185882568
22.1642055511475
33.6378746032715
17.5889759063721
8.16580677032471
25.1570568084717
8.72975063323975
17.9760913848877
10.0892925262451
9.16190719604492
12.3462409973145
19.2910175323486
12.1310129165649
13.4846076965332
14.6891803741455
20.1119422912598
26.4504928588867
9.03254127502441
17.2164974212646
16.7448501586914
11.0299873352051
11.6132917404175
16.3708152770996
10.5139484405518
11.6486196517944
13.7134523391724
17.7580623626709
22.1293354034424
37.2482261657715
17.7731113433838
17.1997165679932
13.5741481781006
17.2592449188232
15.3642559051514
15.5838708877563
15.2263965606689
9.47956371307373
35.3476676940918
32.9540786743164
22.8033103942871
14.8648805618286
33.3052062988281
12.60866355896
12.6290597915649
9.62942886352539
14.0462675094604
10.9935350418091
9.4101676940918
19.1390724182129
8.32637691497803
44.1278076171875
18.5645446777344
24.7510375976562
14.250581741333
9.88607120513916
21.8828639984131
22.1555919647217
10.6117687225342
11.5939254760742
10.3459100723267
27.2926597595215
15.6209001541138
10.7407140731812
18.4455642700195
26.4949531555176
12.6987562179565
17.8395881652832
12.3366670608521
9.18163776397705
21.6752338409424
20.8198528289795
18.9605674743652
7.92353296279907
14.2101459503174
10.2683553695679
30.2676410675049
10.0899257659912
36.7195053100586
14.2299728393555
9.29063510894775
6.93931198120117
44.5998420715332
15.0744905471802
8.29874992370605
12.6490287780762
22.5735282897949
17.6997108459473
36.16748046875
13.2388000488281
12.9302387237549
19.2885684967041
14.2119874954224
25.4705505371094
26.5037403106689
9.82697677612305
12.6593885421753
22.281530380249
12.2258977890015
10.5123825073242
11.89231300354
32.3953285217285
31.4428615570068
15.2151002883911
8.49112892150879
13.2934598922729
27.3084506988525
25.4229736328125
17.9293689727783
12.061279296875
43.1321411132812
20.0469646453857
17.8910751342773
13.7757244110107
11.8184375762939
17.6945991516113
16.9444026947021
58.0391502380371
12.6918153762817
10.1304864883423
10.9815673828125
9.14559078216553
16.5656242370605
7.67611122131348
12.3227672576904
20.4744567871094
20.1592197418213
18.6236457824707
16.2921466827393
7.90773010253906
31.8106002807617
12.8631649017334
13.1762666702271
12.3599672317505
9.74367046356201
18.8404598236084
11.8565721511841
14.7135372161865
14.3504085540771
19.8012733459473
18.8025283813477
11.1055641174316
15.0709962844849
12.190634727478
12.6094255447388
16.692081451416
11.8030271530151
10.922758102417
19.8003368377686
8.41339778900146
10.6112232208252
16.7225017547607
15.6004362106323
20.545503616333
49.0597305297852
25.287260055542
25.2902431488037
15.7498807907104
10.7227964401245
15.0730953216553
16.5640506744385
11.7120914459229
28.9402256011963
13.9798021316528
12.9611864089966
17.0484275817871
9.20435523986816
26.6864471435547
19.8352489471436
8.38031387329102
27.1546497344971
35.1520347595215
20.2310009002686
22.3249282836914
12.4076290130615
20.0500354766846
9.68515682220459
17.4644355773926
9.46982288360596
17.9003849029541
27.3950099945068
15.3768167495728
16.7636795043945
10.7050514221191
22.0816860198975
125.50025177002
9.217116355896
23.2020587921143
12.0986499786377
11.7157392501831
9.89204883575439
34.6781120300293
20.5467681884766
13.2394027709961
12.3283014297485
11.6964426040649
26.8489933013916
26.885892868042
9.77700138092041
18.6164035797119
11.5349702835083
30.576732635498
46.9786338806152
14.8642673492432
15.7782573699951
13.2425518035889
19.194543838501
10.8594408035278
18.1580810546875
7.82796573638916
15.1164541244507
10.1821393966675
33.2290077209473
20.7932643890381
48.500358581543
31.197172164917
21.1980018615723
12.9637727737427
32.8439788818359
11.0750589370728
21.2970714569092
8.4222354888916
12.4346303939819
17.8334770202637
9.87286949157715
18.2414493560791
8.75481700897217
20.0701446533203
33.5976943969727
13.4392766952515
18.5012798309326
11.2076272964478
10.3606977462769
31.8959217071533
7.14476728439331
7.95154094696045
26.294994354248
10.0775690078735
54.8895072937012
9.51228618621826
15.5164680480957
14.0447387695312
8.92512893676758
9.26180171966553
17.0652828216553
8.55661678314209
11.2735214233398
19.0248966217041
13.9371557235718
16.7822856903076
7.42165040969849
29.0077342987061
24.042537689209
20.0575218200684
15.3169250488281
27.476713180542
33.9289855957031
23.485071182251
16.4310703277588
16.3753089904785
11.6878280639648
18.4575824737549
10.1623525619507
6.53464460372925
9.47307109832764
13.3136768341064
20.5433788299561
15.0743341445923
9.99363613128662
7.31513786315918
7.13003349304199
7.80961132049561
10.6535310745239
26.6582546234131
10.397087097168
12.4755020141602
36.2889060974121
8.93349838256836
8.04409599304199
10.9301853179932
14.4007930755615
22.4723281860352
9.77854633331299
10.4192323684692
10.6512641906738
10.5926828384399
30.3551654815674
27.3383827209473
35.5086669921875
7.94246530532837
8.49348449707031
23.920654296875
28.3585033416748
8.36703395843506
37.0116233825684
8.22230243682861
13.0897960662842
10.1523113250732
18.0596313476562
12.2089252471924
15.1904449462891
11.4370536804199
19.5773849487305
25.7209358215332
21.8841724395752
11.6602897644043
18.827938079834
22.9132747650146
13.1904582977295
18.4341125488281
11.4703025817871
12.8147315979004
11.4457082748413
25.7219181060791
40.379825592041
12.702467918396
10.3555727005005
8.89697265625
16.1213417053223
20.191967010498
15.37610912323
24.6479778289795
10.3168058395386
7.93958711624146
36.0268592834473
11.2556343078613
7.72397756576538
12.3812370300293
11.0348863601685
28.7311782836914
12.9026250839233
10.2142572402954
12.5035762786865
30.2528438568115
8.78022480010986
10.4931879043579
8.99817657470703
8.9337854385376
13.0021419525146
27.8439083099365
13.3285064697266
14.4149494171143
16.6228618621826
12.718900680542
23.3102684020996
6.46350955963135
26.1509799957275
13.8525657653809
39.7646675109863
12.730655670166
15.3565168380737
9.77668762207031
18.1097373962402
21.4139137268066
9.36116790771484
34.4315910339355
9.55802536010742
12.3189058303833
19.9936332702637
42.3871726989746
8.96121788024902
12.6285839080811
23.9013843536377
16.1077651977539
11.7423105239868
23.4236316680908
36.7741470336914
14.5899858474731
9.82407760620117
21.1774272918701
9.78224563598633
6.64626836776733
15.1151666641235
12.160285949707
27.2622394561768
8.55745887756348
6.82471466064453
8.23227119445801
11.5363655090332
11.8208980560303
15.5976715087891
11.507173538208
18.7484664916992
9.11458110809326
7.65043258666992
9.37016201019287
16.8004379272461
21.2455921173096
33.3243446350098
18.6577682495117
10.7130851745605
14.5801763534546
21.4001617431641
34.390983581543
11.3305530548096
13.9501886367798
33.688907623291
6.55897426605225
33.5674247741699
11.147087097168
59.8609428405762
14.0596036911011
10.8964099884033
25.4307346343994
15.8210363388062
10.6962995529175
14.0444955825806
9.78208446502686
17.7956104278564
36.5864143371582
16.3068084716797
12.0924787521362
16.3314399719238
15.9013586044312
23.6321182250977
10.16233253479
11.3811311721802
19.3457317352295
21.3678398132324
19.1476230621338
23.4596786499023
18.4264736175537
11.0468759536743
9.90721416473389
8.72499752044678
21.2439460754395
16.5804290771484
14.4681606292725
18.2138919830322
19.9792976379395
11.0860843658447
10.4298343658447
29.053524017334
10.9894371032715
7.17062902450562
11.7319984436035
8.86577701568604
13.3880958557129
10.7952260971069
17.6861305236816
10.9455671310425
29.3279724121094
10.7874526977539
27.2117366790771
8.21072101593018
15.8690042495728
10.5280857086182
20.2198066711426
35.1736068725586
10.0897426605225
29.6209735870361
28.9247589111328
16.1045360565186
9.95949554443359
12.1213226318359
12.7086572647095
11.5336408615112
17.0282745361328
15.3199939727783
24.309398651123
8.80695915222168
17.4559917449951
13.6114473342896
20.4264965057373
24.6800880432129
16.2100467681885
25.8879146575928
9.02311992645264
9.47267532348633
14.6058979034424
16.1816177368164
15.6654977798462
24.7164268493652
19.1717376708984
11.7948970794678
8.21819305419922
19.1472415924072
11.7257308959961
17.2461929321289
18.8595352172852
22.4502773284912
10.1716566085815
25.3153686523438
11.8312368392944
17.8474349975586
22.0933284759521
12.0217866897583
14.6893901824951
10.8451747894287
12.014440536499
26.0176181793213
22.6636371612549
11.0346937179565
7.32389211654663
8.82198810577393
19.9732913970947
17.7602462768555
9.45415210723877
11.02956199646
16.5930957794189
15.3359775543213
12.2598352432251
11.5855054855347
18.0715923309326
9.69667530059814
24.6855068206787
8.18265438079834
8.10907459259033
11.2995357513428
23.1236381530762
8.88955116271973
13.2005701065063
16.6815776824951
13.0369939804077
6.30709600448608
20.3014698028564
14.6956748962402
15.1206769943237
17.5972442626953
13.902437210083
9.48223495483398
11.5225486755371
24.8282718658447
14.5199308395386
16.7731533050537
9.92976856231689
11.5426292419434
14.0974941253662
12.2728404998779
9.6947135925293
10.877703666687
10.2125864028931
10.3390293121338
10.6380405426025
11.4449520111084
34.115837097168
18.9917011260986
13.0786008834839
14.9018306732178
7.71860456466675
22.6817893981934
31.6920585632324
14.3715496063232
19.5355110168457
26.5604343414307
12.5378789901733
22.1108703613281
12.0393342971802
8.29089164733887
8.72061157226562
8.5802526473999
9.42260837554932
16.8683071136475
14.3516931533813
9.84914302825928
13.2896366119385
9.40520858764648
9.72808265686035
23.3903846740723
7.51276588439941
15.219069480896
22.2798252105713
8.98841857910156
18.6730442047119
11.8290729522705
12.3047704696655
27.3825645446777
11.5837364196777
15.1777973175049
30.6128768920898
8.38981819152832
21.2310161590576
17.424877166748
11.0343294143677
25.0036144256592
13.0729417800903
7.67949104309082
10.9978742599487
11.1283922195435
9.86310482025146
42.9925079345703
9.46371936798096
23.9313678741455
34.171314239502
10.7218961715698
40.8419380187988
7.3225269317627
7.86257839202881
11.3229007720947
12.8337345123291
14.0273504257202
8.94092178344727
11.2297897338867
11.3890314102173
39.4388580322266
18.3402671813965
10.2748851776123
24.6764888763428
12.6586170196533
9.22244834899902
21.3672142028809
11.6689014434814
53.3725433349609
14.2232694625854
28.6527519226074
29.8407764434814
43.1141052246094
32.9276809692383
44.1053047180176
33.1193885803223
60.2904434204102
45.5247230529785
27.2021064758301
31.8950672149658
20.2673397064209
11.152286529541
10.4369850158691
7.62300062179565
52.5532684326172
42.2589988708496
36.677433013916
45.1694488525391
33.1537094116211
20.8660984039307
11.5007648468018
9.05233955383301
6.73161315917969
10.0844526290894
30.9704189300537
29.3360786437988
16.6337604522705
42.0402183532715
55.4733924865723
47.8597755432129
20.6239490509033
[truncated: 3,672 more rows]
