# Supplementary material for: Nicotine engages a VTA-NAc feedback loop to inhibit amygdala-projecting dopamine neurons and induce anxiety-like behaviors
Source: Nat Commun. 2025 Jul 4;16:6196. doi: 10.1038/s41467-025-61180-8 (PMC12227735; doi:10.1038/s41467-025-61180-8)
Supplement: Supplementary file 4 — Source Data [file 41467_2025_61180_MOESM4_ESM.zip › mIPSCs_freq_FigS3C.csv]

Groupe	freq
RBNAc	1.25505026824718
RBNAc	2.98643982195357
RBNAc	2.29028460062171
RBNAc	0.823317971424842
RBNAc	1.03713099885761
RBNAc	2.74176472544151
RBNAc	1.11921668236027
RBNAc	1.7082558784636
RBNAc	2.28392334686461
RBNAc	0.673583892508349
RBNAc	0.429017637187526
RBNAc	1.57072351451888
RBNAc	0.718012191596544
RBNAc	0.782845398383939
RBNAc	1.26514116734726
RBNAc	0.305502079869071
RBBLA	1.24282782167801
RBBLA	0.369547270689985
RBBLA	0.89532692795959
RBBLA	1.71365992540824
RBBLA	0.188241502923521
RBBLA	2.51175063786645
RBBLA	1.45950205346846
RBBLA	0.247051990568206
RBBLA	3.86956211910693
RBBLA	1.41253613113721
RBBLA	1.12777641999799
RBBLA	0.10120877007729
RBBLA	0.544874920857613
RBBLA	0.44473333105265
RBBLA	0.9589944258449
