# Supplementary material for: Nicotine engages a VTA-NAc feedback loop to inhibit amygdala-projecting dopamine neurons and induce anxiety-like behaviors
Source: Nat Commun. 2025 Jul 4;16:6196. doi: 10.1038/s41467-025-61180-8 (PMC12227735; doi:10.1038/s41467-025-61180-8)
Supplement: Supplementary file 4 — Source Data [file 41467_2025_61180_MOESM4_ESM.zip › mIPSCs_amplitude_FigS3C.csv]

Groupe	ampl	names
RBNAc	41.8379113420527	mIPSCs_RBNAc_210106_s1c3.txt
RBNAc	27.0606888185168	mIPSCs_RBNAc_210107_s1c4.txt
RBNAc	16.7969235776117	mIPSCs_RBNAc_210107_s2c3.txt
RBNAc	15.7506123448646	mIPSCs_RBNAc_210331_s1c1.txt
RBNAc	21.3309871027025	mIPSCs_RBNAc_210331_s1c2.txt
RBNAc	22.961363003345	mIPSCs_RBNAc_210331_s1c3.txt
RBNAc	15.4179214598641	mIPSCs_RBNAc_210331_s1c4.txt
RBNAc	16.9277568233823	mIPSCs_RBNAc_210331_s1c5.txt
RBNAc	27.1875044746058	mIPSCs_RBNAc_210331_s1c6.txt
RBNAc	15.7427162517201	mIPSCs_RBNAc_210331_s2c3.txt
RBNAc	14.2306208764353	mIPSCs_RBNAc_210331_s2c5.txt
RBNAc	30.2584913304422	mIPSCs_RBNAc_210331_s2c6.txt
RBNAc	19.8230317736781	mIPSCs_RBNAc_220215_s1c5.txt
RBNAc	17.6665523896837	mIPSCs_RBNAc_220215_s1c6.txt
RBNAc	16.6754295719016	mIPSCs_RBNAc_220215_s2c1.txt
RBNAc	13.3675731250218	mIPSCs_RBNAc_220215_s2c2.txt
RBBLA	27.9890895401691	mIPSCs_RBBLA_210108_s1c5.txt
RBBLA	19.9834773980298	mIPSCs_RBBLA_210108_s1c7.txt
RBBLA	12.1138755065292	mIPSCs_RBBLA_210202_s1c3.txt
RBBLA	23.2978604674339	mIPSCs_RBBLA_210202_s1c6.txt
RBBLA	11.7791519931385	mIPSCs_RBBLA_210202_s2c1.txt
RBBLA	25.7560448570454	mIPSCs_RBBLA_210203_s1c1.txt
RBBLA	21.9337044624224	mIPSCs_RBBLA_210203_s1c3.txt
RBBLA	15.1981988468686	mIPSCs_RBBLA_210325_s1c6.txt
RBBLA	40.7545661022789	mIPSCs_RBBLA_210325_s2c2.txt
RBBLA	21.3069944724762	mIPSCs_RBBLA_210326_s1c2.txt
RBBLA	22.9057757408753	mIPSCs_RBBLA_210326_s1c3.txt
RBBLA	15.1470417022705	mIPSCs_RBBLA_210326_s1c4.txt
RBBLA	15.9992553620111	mIPSCs_RBBLA_220223_s1c2.txt
RBBLA	12.8627943589137	mIPSCs_RBBLA_220223_s1c3.txt
RBBLA	24.6453108006278	mIPSCs_RBBLA_220223_s2c1.txt
