# Supplementary material for: Nicotine engages a VTA-NAc feedback loop to inhibit amygdala-projecting dopamine neurons and induce anxiety-like behaviors
Source: Nat Commun. 2025 Jul 4;16:6196. doi: 10.1038/s41467-025-61180-8 (PMC12227735; doi:10.1038/s41467-025-61180-8)
Supplement: Supplementary file 4 — Source Data [file 41467_2025_61180_MOESM4_ESM.zip › NicCurrents_RBBLA_RBNAc_FigS3B.csv]

Groupe	Valeur
RBBLA	3.99490118026733
RBBLA	5.0618143081665
RBBLA	31.3870162963867
RBBLA	4.93485260009766
RBBLA	5.32635593414307
RBBLA	1.52144515514374
RBBLA	0.213642984628677
RBBLA	4.30725383758545
RBBLA	2.72835350036621
RBBLA	1.73304188251495
RBBLA	11.8182697296143
RBBLA	2.80158472061157
RBBLA	0.387851268053055
RBBLA	0.147007316350937
RBNAc	26.2429313659668
RBNAc	78.5886840820312
RBNAc	9.54287433624268
RBNAc	39.4138031005859
RBNAc	35.2960052490234
RBNAc	19.1017417907715
RBNAc	28.5731468200684
RBNAc	17.3494625091553
RBNAc	5.77332544326782
RBNAc	46.1658668518066
RBNAc	7.92345857620239
RBNAc	0.196351006627083
RBNAc	16.7889366149902
RBNAc	42.8462524414062
RBNAc	8.74827194213867
RBNAc	34.5047607421875
RBNAc	7.30625343322754
