# Supplementary material for: Nicotine engages a VTA-NAc feedback loop to inhibit amygdala-projecting dopamine neurons and induce anxiety-like behaviors
Source: Nat Commun. 2025 Jul 4;16:6196. doi: 10.1038/s41467-025-61180-8 (PMC12227735; doi:10.1038/s41467-025-61180-8)
Supplement: Supplementary file 4 — Source Data [file 41467_2025_61180_MOESM4_ESM.zip › IEI_nic_RBBLA_FigS3A.csv]

x
1952.8046875
1266.5
738.296875
568
488.6015625
313.296875
1982.8046875
478.101562499985
347.796875
907.000000000015
835.796875
2848.40625
1694.890625
883.8125
335.1875
1002.90625
4156.796875
1350.40625
443.5
326.796875
1706.796875
268.40625
2506.390625
337.5
269.109375
785.390625
773.3984375
4227.1015625
3268
2589.5
1278.09375
1022.609375
1875.5
2232.296875
2873.203125
10.796875
4508.390625
0.3125
0.6875
20386.5
2099.5
2803.5
2309.109375
909.5
832.5
1971.3046875
613.796875
2212
7802.3984375
1705.796875
2102.703125
4491.609375
1785.59375
5145.5
1068.796875
0.703125
3882.29687499999
5912.20312500001
2134.203125
1125.1875
2606.8125
3391.5
527.796875
606.59375
1301.296875
968.109375
2054.40625
14766.703125
1448.6953125
611.1015625
2128.296875
383.203125
178.1015625
1659.3984375
598.296875
384.406250000015
888.398437499971
659.695312500015
614.601562499985
254.6015625
395.093750000015
2238.703125
304.609375
2161.1875
650.609375
93.59375
424.40625
1366.796875
733.09375
1143.90625
268
1587.796875
420.5
364.609375
527.1875
591.3125
592.6875
607.3125
1227.890625
733.609375
90.6875
0.703125
2284.5
102.40625
610.40625
4547
1931.796875
1281.90625
1229
8642.890625
2385.609375
279.5
481.6015625
820.5
4775.79687500001
821.3046875
1978.99218749999
838.609375
1158.296875
2717.40625
1570
919.890625
2338
767.90625
287.796875
560.5
928.59375
2827.8125
530.3984375
1585.8046875
1360.5
329.6015625
718.8984375
873.1015625
230.3984375
207
456.6015625
440.3984375
376.898437499985
877.898437500029
1254.80468749999
577.296875
766.90625
708.1875
672.8125
737.890625
940
513.796875
363.90625
541.40625
186.390625
1636.203125
603.796875
673.90625
1002.09375
259.5
219
391.109375
792.5
667.1875
365.109375
797.703125
530.390625
2722.203125
860.09375
625.703125
793.40625
179.703125
332.296875
1010.890625
366
2553.109375
2284.796875
9377.390625
902.3125
667.296875
5633
4.59375
987.40625
1524.90625
14694.09375
7563.89843749999
864.101562500029
4367.69531249999
5474.90625
4545.09375
1578.40625
3896.09375
431.90625
1492.6015625
1995.203125
46.1015625
6078.703125
6.09375
12609.59375
