# Supplementary material for: Nicotine engages a VTA-NAc feedback loop to inhibit amygdala-projecting dopamine neurons and induce anxiety-like behaviors
Source: Nat Commun. 2025 Jul 4;16:6196. doi: 10.1038/s41467-025-61180-8 (PMC12227735; doi:10.1038/s41467-025-61180-8)
Supplement: Supplementary file 4 — Source Data [file 41467_2025_61180_MOESM4_ESM.zip › IEI_bas_RBBLA_FigS3A.csv]

x
392.6015625
1029.1015625
572.1953125
1825.3046875
2371
2558.296875
3345.5
680.6015625
212.796875
1530.6015625
755
307.1015625
462.1015625
1413.796875
2834.796875
1213
209.203125
2062.296875
411.3046875
845.3984375
2722.6015625
7.90625
4384.8984375
19434.1015625
4071.1015625
1905.1015625
3012.703125
5341.09375
999.8046875
3084.5
2379.8984375
946.703125
471.59375
2670.5
386.3046875
1436.8984375
491.3984375
871.5
290.3046875
824.5
1158.1015625
2885.796875
229.5
2727.1015625
2095.703125
341.09375
635.5
2484.40625
12401
5227.3984375
9376.90625
6101.3984375
6450.5
7.1953125
3312.09375
8.40625
1217.796875
0.3984375
21695.703125
825.5
674.6015625
656.203125
174.1015625
437.09375
1097.40625
600.3984375
1262.796875
1288
400.1015625
533.3984375
1849.3046875
592.6953125
400.6015625
395.1015625
798.6015625
1151.5
1748.296875
240.1015625
577.1953125
294.1015625
1428.8046875
942.59375
649.3046875
255.1953125
391.703125
1461.3984375
296.203125
416.6953125
935
105.6015625
1032
1485.8984375
839
301.6015625
1994.3984375
457.6015625
684.3984375
357.3046875
3195.6015625
887.5
8398.5
2749.8984375
1.3984375
5821.8984375
168.203125
7502.1015625
405.1953125
1575.5
806.796875
2135.3984375
481.40625
705.796875
2123.5
4238.3984375
1020.203125
1447.6953125
1126
3322.8046875
3009.796875
1537.3046875
224
713.3984375
194.3046875
394.1953125
803.3046875
931.6015625
291.1953125
2288.8046875
296.6953125
298
331.8046875
421.09375
328.1015625
2143.3046875
569
213.6953125
748.203125
1435.6953125
264.6015625
1112.1015625
280.296875
586
267.40625
2398.8984375
1964.296875
487.3046875
569.3984375
1294.3984375
466.703125
471.09375
605
1524.8046875
789.6015625
240.6953125
781.1015625
378.796875
946.1015625
301.5
3345.5
0.6015625
1160.6953125
362.3046875
877.796875
953.8984375
1.203125
3116.796875
1756.8984375
3417.90625
1991.5
2431.3984375
658.8984375
1275.90625
5876.890625
690.40625
3.296875
287.203125
2081
2127.1953125
9501.8046875
2409.59375
3956
1.8046875
11076.6953125
16907.6015625
27.296875
2139.6015625
16.1015625
43.6015625
2137.796875
8.796875
16.40625
