# Supplementary material for: Nicotine engages a VTA-NAc feedback loop to inhibit amygdala-projecting dopamine neurons and induce anxiety-like behaviors
Source: Nat Commun. 2025 Jul 4;16:6196. doi: 10.1038/s41467-025-61180-8 (PMC12227735; doi:10.1038/s41467-025-61180-8)
Supplement: Supplementary file 4 — Source Data [file 41467_2025_61180_MOESM4_ESM.zip › cumul_ampl_nic_RBBLA_FigS3A.csv]

x
13.0408525466919
11.6978979110718
9.3073558807373
12.4833927154541
14.4489936828613
11.58664894104
21.6116371154785
12.1127014160156
14.2280263900757
18.6655311584473
12.364146232605
18.9369640350342
18.8392486572266
36.9354400634766
26.1043739318848
15.4419069290161
12.2832012176514
16.6302070617676
21.718017578125
18.728816986084
21.8983173370361
22.0720405578613
12.7516641616821
15.1143941879272
14.4616022109985
15.971001625061
16.7880878448486
19.2814788818359
25.6642875671387
19.2478466033936
39.338794708252
14.3033590316772
16.0006694793701
18.4893531799316
42.9115180969238
37.672534942627
21.6103363037109
20.7377185821533
14.3832988739014
14.3958683013916
14.3853702545166
78.1338882446289
24.6320552825928
27.9222221374512
23.9026279449463
36.0566673278809
24.2309856414795
16.320442199707
11.5246715545654
20.222282409668
15.4540462493896
12.9971752166748
15.8283767700195
14.8097076416016
13.3092823028564
14.6369667053223
16.1004753112793
12.5831995010376
9.46474266052246
9.48742389678955
21.9899806976318
11.6493043899536
13.3735017776489
13.9805583953857
12.0217094421387
12.3560409545898
10.86159324646
9.90916156768799
14.9081201553345
19.1781120300293
22.4892539978027
15.4434309005737
14.4227457046509
10.9213972091675
21.8810386657715
25.6999759674072
23.4032649993896
16.0069351196289
51.3582382202148
17.9631061553955
11.974100112915
12.4176578521729
109.647750854492
43.2215003967285
41.5114326477051
28.2684497833252
14.9904308319092
12.884934425354
15.5806226730347
20.5572509765625
23.7411556243896
34.8850212097168
25.0267887115479
13.0553569793701
33.7018394470215
16.7934856414795
19.0368881225586
15.7416610717773
43.163501739502
9.91555786132812
28.0461387634277
39.2015609741211
37.8797912597656
17.23854637146
46.9804496765137
32.4780616760254
12.450553894043
11.2338619232178
11.2392330169678
37.4659080505371
27.5180683135986
20.0774040222168
87.6069183349609
21.5855445861816
26.5139789581299
34.5078506469727
17.8102912902832
17.4474449157715
17.2804718017578
46.4956321716309
26.4017276763916
11.1515760421753
34.2104873657227
10.8397855758667
32.269588470459
34.6939468383789
85.4617309570312
38.4130973815918
29.4788761138916
20.8169593811035
29.9880084991455
25.768913269043
12.5977697372437
28.2702026367188
16.2454948425293
21.3034515380859
19.8789596557617
15.7687473297119
97.680419921875
38.511058807373
10.5426626205444
22.8439083099365
16.61940574646
23.1815738677979
19.4429168701172
40.2319755554199
22.6878299713135
15.7351083755493
36.5323066711426
11.6761884689331
20.6462650299072
15.5786714553833
27.9418869018555
21.1483058929443
31.4376525878906
36.5477523803711
17.124547958374
15.9430294036865
14.9295129776001
29.2504920959473
9.68450832366943
35.6339492797852
25.3462543487549
37.063591003418
15.4997501373291
22.0939521789551
15.4174470901489
18.6071643829346
19.7278423309326
19.6961250305176
23.7784309387207
76.713737487793
19.9607791900635
21.1525192260742
13.7265186309814
47.3930740356445
31.4202651977539
39.6216773986816
20.0053462982178
10.4196195602417
40.4150886535645
26.9691314697266
14.8312215805054
13.7745876312256
84.9060363769531
18.0710182189941
24.879566192627
19.6137447357178
19.6583786010742
15.2645387649536
13.476845741272
22.8553028106689
11.3770837783813
8.77019596099854
9.45849323272705
16.710075378418
10.7279195785522
53.2829895019531
20.0460090637207
9.79627895355225
83.637451171875
49.661376953125
16.5828018188477
11.078049659729
14.70738697052
14.3766641616821
9.81172752380371
9.85392570495605
9.81120491027832
