# Supplementary material for: Nicotine engages a VTA-NAc feedback loop to inhibit amygdala-projecting dopamine neurons and induce anxiety-like behaviors
Source: Nat Commun. 2025 Jul 4;16:6196. doi: 10.1038/s41467-025-61180-8 (PMC12227735; doi:10.1038/s41467-025-61180-8)
Supplement: Supplementary file 4 — Source Data [file 41467_2025_61180_MOESM4_ESM.zip › cumul_ampl_bas_RBBLA_FigS3A.csv]

x
96.6650466918945
14.9697532653809
9.58295345306396
17.1987609863281
14.8286209106445
10.7848806381226
20.2081451416016
10.5842132568359
14.8472509384155
49.1305046081543
20.9452381134033
10.2331342697144
8.81356906890869
21.3870620727539
32.1636924743652
14.4798631668091
40.1934394836426
20.9556522369385
12.9375820159912
20.2169189453125
10.4386491775513
19.3324527740479
9.5719690322876
9.39398956298828
15.641487121582
16.2855358123779
22.4574546813965
57.0836791992188
13.4243631362915
21.5712413787842
16.033504486084
21.3618564605713
17.5290679931641
18.1600246429443
13.6855897903442
19.4364032745361
16.4074192047119
30.0586395263672
17.940637588501
13.2217206954956
12.8135538101196
14.0681495666504
19.5788440704346
10.5384750366211
11.6065626144409
13.7421894073486
9.70944309234619
45.1730422973633
9.43830108642578
10.4835233688354
16.2160778045654
9.21704483032227
15.1563768386841
11.691722869873
8.73831462860107
16.5495738983154
14.3886089324951
9.22163009643555
9.36807060241699
12.4944038391113
14.4639186859131
14.4758787155151
13.6392965316772
13.6320600509644
15.3946409225464
11.1131887435913
22.0349082946777
15.4182920455933
77.4386749267578
59.3314018249512
72.6663284301758
28.6977920532227
73.0686569213867
63.4856567382812
30.7160224914551
37.192756652832
59.9664649963379
29.0175094604492
17.3193244934082
19.8769149780273
15.6694459915161
23.9176731109619
60.6234741210938
18.134744644165
12.9934778213501
48.0726737976074
70.8805618286133
23.0494327545166
23.1312866210938
23.8114032745361
41.3066596984863
35.5650367736816
18.9389190673828
78.5733032226562
33.0890502929688
35.3198928833008
31.3325328826904
15.4919462203979
11.1032733917236
14.5476922988892
18.2321758270264
17.2812995910645
43.8726463317871
35.1178970336914
33.0521354675293
25.8507289886475
10.8584384918213
11.5314674377441
24.723165512085
12.4982461929321
12.4986743927002
26.9221897125244
12.6093187332153
34.1445159912109
14.9669599533081
23.1243896484375
73.6148834228516
14.0114183425903
18.7331695556641
25.3933238983154
34.2802276611328
11.8095817565918
15.1721782684326
37.0114936828613
25.6620597839355
28.3709411621094
27.107551574707
13.678804397583
15.679931640625
13.4788246154785
12.1343574523926
9.57686710357666
31.9846649169922
20.27760887146
39.34716796875
9.78908538818359
18.8696403503418
12.8595705032349
26.9902782440186
18.4840641021729
14.3671007156372
80.7965087890625
16.0362377166748
24.7299003601074
16.085786819458
26.8396167755127
16.2205924987793
20.4745578765869
10.7654314041138
30.9125843048096
38.6206588745117
17.5723533630371
25.94162940979
20.9545974731445
17.1064052581787
12.9439821243286
26.6246757507324
133.652893066406
27.4680194854736
48.6562118530273
242.848602294922
11.5362977981567
8.57140731811523
29.2107620239258
18.1494541168213
26.2632064819336
20.1331367492676
50.4104270935059
33.8291625976562
11.2117443084717
11.2086143493652
22.882474899292
19.9140758514404
20.2971286773682
10.7682313919067
10.7705221176147
14.1834211349487
16.0765838623047
13.8008012771606
22.3122844696045
14.0788469314575
17.1994361877441
20.7620658874512
15.3812818527222
10.4466705322266
9.54232788085938
9.49381065368652
13.7064609527588
19.3285636901855
27.4111404418945
12.8651132583618
8.42857551574707
114.554145812988
8.13508224487305
8.12704944610596
13.7465524673462
12.143404006958
10.657322883606
10.5130071640015
10.9858312606812
11.1192646026611
10.9920787811279
11.7251768112183
11.8501873016357
11.658052444458
