# Supplementary material for: Nicotine engages a VTA-NAc feedback loop to inhibit amygdala-projecting dopamine neurons and induce anxiety-like behaviors
Source: Nat Commun. 2025 Jul 4;16:6196. doi: 10.1038/s41467-025-61180-8 (PMC12227735; doi:10.1038/s41467-025-61180-8)
Supplement: Supplementary file 4 — Source Data [file 41467_2025_61180_MOESM4_ESM.zip › IEI_nic_RBNAc_FigS3A.csv]

x
898.703125
335.203125
0.390625
223.609375
728.390625
1084.5
823.8125
845.59375
181.796875
795.796875
1650.703125
118.40625
519.5
530.296875
119.796875
96.296875
536.40625
2537.09375
102.5
3376.109375
639.703125
1166.890625
81.609375
92.890625
581
1126.203125
1287.40625
698.09375
225
611.796875
386.296875
1957.609375
1161.703125
1579
1179.796875
183.093750000015
818.406250000015
65.2968749999854
191.40625
485.59375
830.203125
217
814.09375
1052.703125
137.703125
1999.59375
279.203125
666.703125
2110.390625
338.40625
417.90625
2007.796875
358.5
1087.390625
300.3125
630.6875
695.3125
520.5
103.890625
135.703125
181.90625
847.59375
682.5
344.5
272.09375
684.90625
171.203125
781.09375
1048.703125
684.796875
306.5
394.703125
773.796875
393.5
345.296875
1115.3125
433.1875
952.8125
925.5
583.6875
548.703125
557.296875
1551.90625000001
986.5
635.59375
591.203125
4829.703125
1153
1959.796875
798.5
200.09375
1867
392.5
1703.796875
469.109375
606.296875
682.09375
660.203125
1859.90625
1198.390625
212.8125
393.390625
883.109375
1456.5
919.890625
1653.609375
673.59375
647.796875
826.890625
147
315.609375
725.5
261.09375
2087.90625
858.09375
2347.90625
2377.09375
120.796875
283.109375
1267.390625
631.109375
1683.09375
1950.203125
841.40625
719.890625
257
626.609375
942.1875
2110.90625
1482.796875
604.90625
302.296875
789.59375
1980.8125
210.390625
527.703125
1964.796875
522.8046875
960.1953125
215
656.1015625
152.5
1248.1015625
457.796875
132.8046875
671.296875
611.5
438.703125
566.796875
1332.39843750001
848.804687499971
1505.69531250003
1710.90624999999
301.5
285.703125
315.6875
164.5
339.203125
190.296875
376.203125
71.109375
1313.296875
237
704.5
1221.703125
66
200.890625
358.90625
288.703125
377.59375
103.703125
515.59375
314.109375
345.5
983.390625
227.796875
586.5
646.5
400.3125
501.5
226.1875
738.609375
841.09375
601.40625
58.703125
431.796875
41.296875
2123.90625
600.1875
551
221.5
254.6953125
255.8984375
823.703125
195.8984375
3459.703125
5.1953125
152.6015625
1370.3046875
1570.1953125
128.203125
180.296874999985
2205.20312500003
977.195312499985
1075
492.703125
745.5
1239.90625
276.09375
303.90625
666.796875
1419.5
57.703125
1087.296875
425.59375
1639.90625
725.09375
799.296875
1084
1125.109375
610.796875
126.59375
2625.90625
52.203125
1080.59375
375.5
362.109375
759.90625
244.8984375
677.8984375
3143.3984375
585.703125
92.6953125
1636.8046875
3128.8984375
4818
67.59375
134.90625
0.203125
133.890625
640.40625
5355.40625
514.390625
307.703125
4402
139.796875
1809.109375
56.890625
745.1953125
471.1015625
97.203125
57.6015625
188.6953125
187.3984375
1338.703125
299.203125
194.296875
380.703125
135
68.296875
61.1015625
571.5
552.1953125
394
209.5
294.8046875
247.796875
1478.5
130.3046875
196.796875
528.000000000015
627.5
228.796875
260.906249999971
700.500000000015
713.796875
95.40625
135
92.890625
231.203125
215.703125
72.296875
576.296875
64.109375
771.59375
500.796875
149
214.90625
79.59375
562.90625
99.390625
180.609375
540.703125
361.5
132.6875
152.5
69.3125
244.890625
357.296875
420
666.8125
507.6875
332.8125
131.59375
128.796875
843.703125
319
543.90625
207.796875
272.296875
183.796875
78.90625
515.203125
158.296875
552
451.5
163
696.09375
176.5
240.609375
535.1875
128.5
127.90625
112.296875
384.703125
69.203125
848
314.703125
1130
120.59375
611.90625
149.796875
677.703125
1231.6953125
876.203125
233.6015625
856.09375
456.90625
321
224.3984375
781.1953125
228.5
642.90625
303.5
495.3984375
1228.6953125
758.406250000015
845.796874999985
1692
414.703125
337.59375
480.109375
1265.890625
723.5
700.796875
413.109375
542
1958.203125
1042.1875
555.703125
1956.90625
885
2327.703125
2503.890625
573.109375
1140.5
681.390625
961.203125
735.609375
459.296875
1281.203125
2006.390625
949.609375
461.796875
862.890625
236.5
72
800.5
1296.3125
1849.796875
2973.796875
2685.5
280.296875
467.5
322.203125
559.796875
813.203125
1787.296875
108.5
786.5
336.609375
1345.390625
1152.109375
172.1875
1426.5
2117.1953125
1039.8046875
1638.3984375
364.1953125
292.6015625
1898.80468749999
990.398437500015
2417.4921875
233
453.40625
385.703125
999.796875
948.796875
1322.703125
770.796875
1292.609375
4196.59375
5310.09375
1115.3125
10268.796875
5973.09375
1287.90625
3694.5
175.40625
2036.09375
374.796875
968.796875
269.40625
1323.59375
807.8125
844.59375
5769.796875
3001.796875
419.5
1432.90625
1486.40625
560.6875
1260.203125
351.796875
3414
3352.40625
1673.40625
1570.890625
1503.109375
1966.1875
1257
1524.703125
866.40625
875.5
326.5
146.59375
25.703125
385.5
481.890625
592.5
903.203125
912.40625
626.203125
608.796875
273.390625
173.3125
9.6875
228.109375
609.390625
393.609375
68.5
131.796875
333.90625
119.09375
661.90625
135.796875
675.296875
860.296875
327.109375
109.796875
330.203125
152.6875
121.90625
202.09375
268.203125
76.40625
193.296875
101.203125
1257.796875
1268.59375
558.703125
1937.40625
210.796875
152.203125
241
1574.890625
1233.703125
239.203125
1018.40625
388.796875
362.203125
321.390625
593.796875
84.09375
258.609375
67.890625
190.90625
175.796875
520.109375
87.390625
582.5
632
994.296875
236
249.109375
372.703125
357.1875
1359.5
1072.609375
1521.703125
435.390625
122.5
578.203125
591.59375
842.90625
750.5
468
440
1248
237.203125
379.09375
116.796875
370.90625
1168.90625
445.6875
657.90625
190.09375
1996.609375
1683
144.296875
291.203125
601.59375
134.90625
87.703125
418.296875
172.796875
900.296875
1579.40625
462.890625
165.8125
332.796875
1753.703125
137.90625
616.1953125
2419
285.8984375
1344.6015625
3303.8046875
5949.296875
1062.40625
993.1875
7255.203125
4753.703125
1219.3046875
78.1953125
4.3984375
618.5
56
1183.3046875
223.6015625
217.1953125
563.8984375
1012.203125
238.8984375
232.8984375
150.203125
1599.796875
701.101562499985
758.8046875
127.296875000015
176.703124999985
258.5
169.796875
830.000000000015
954.40625
367.390625
97.40625
98.703125
156.59375
1130.09375
584.609375
4.390625
1767.8125
210.09375
204.796875
206.203125
320.203125
305.703125
115.890625
62
390.203125
811.796875
466.5
830.5
379.5
430.90625
942.296875
1528.5
147.5
91.5
185.796875
66.109375
164.5
285.09375
949.5
119.703125
381.296875
66.09375
520.703125
1355.203125
127.40625
131.1875
567.8125
209.09375
351.296875
592
553.90625
272.796875
