# Supplementary material for: Nicotine engages a VTA-NAc feedback loop to inhibit amygdala-projecting dopamine neurons and induce anxiety-like behaviors
Source: Nat Commun. 2025 Jul 4;16:6196. doi: 10.1038/s41467-025-61180-8 (PMC12227735; doi:10.1038/s41467-025-61180-8)
Supplement: Supplementary file 4 — Source Data [file 41467_2025_61180_MOESM4_ESM.zip › IEI_bas_RBNAc_FigS3A.csv]

x
1360.5
295.796875
213.296875
1387.203125
1540.5
281.40625
382.890625
1017.5
243
627
888.203125
445.40625
961.703125
516.796875
460.203125
607.796875
235.703125
1488.390625
117.90625
2328.5
177.390625
920.8125
1594.6875
124
203.40625
1291.203125
1576.203125
475.890625
104.796875
362.3125
1459.5
2083.59375
236.796875
137.703125
301.40625
189.296875
2670.796875
74.6015625
2028.1953125
507.1015625
1337.703125
164.1953125
1113.703125
134.8984375
321.1015625
259.796875
379.3984375
951.703125
319.703125
99.6953125
99.8046875
346.1953125
1013.6015625
362.8984375
317.8046875
848.59375
1119.90625
883.09375
304.6015625
1255.1015625
167.203125
399.3984375
305.5
261.1015625
538.6953125
829.1015625
117.796875
232.5
419
1805.90625
279.59375
733.703125
240.6015625
814
865
385.1015625
292.09375
76.703125
810.3984375
183.203125
465.296875
237.8046875
120.5
208.1953125
138
236.5
396.703125
685.5
303.5
569.8984375
1162.39843749999
93.7031250000146
249.796875
187.8046875
1697.203125
174.5
2312.796875
853.1015625
2328.8984375
795.703125
1453
402.5
596.5
1654.09375
303
1608.203125
1216.796875
695.703125
521.1015625
2456.296875
794.3046875
551.3984375
1244.5
732.8984375
2321.296875
66.203125
632.796875
2693.90625000001
638.09375
961.3984375
1295.203125
1105.3984375
1058.5
510.1015625
640.6953125
164.8046875
452.5
224.296875
216
1037.203125
337.398437500015
296.296875
707.999999999985
106.3984375
195.406249999985
638.796875000029
328.999999999971
250.203125000015
3214.390625
833.109375
425.703125
893.390625
278.40625
298.890625
1100.5
585
553
209.703125
669.609375
613.09375
978.203125
411.390625
339.3125
1266
459.796875
1461.296875
934
1154.796875
126.296875
108.8984375
658.90625
596.59375
195.1015625
362.3984375
223.5
812.703125
477.8984375
325.703125
107
149.296875
515
488.3984375
130.203125
83.296875
142.203125
356.296875
132.40625
178.3984375
703.6015625
108.09375
74.703125
163
558.3984375
404.3046875
416.796875
1452.203125
418.09375
5.203125
802.1015625
392.1953125
489.203125
383.796875
389.40625
100
186.796875
528.203125
215.1953125
613.203125
156.8984375
1479.1015625
627.3984375
268.6015625
142.296875
309.3046875
164.796875
285.8984375
978.1015625
313.296875
172.90625
555.3984375
80.6015625
181.59375
112.1015625
529.3046875
306.3984375
119.3984375
583.1015625
450
309.5
523.296875
326
660.5
711.1015625
251.296875
752.203125
776.703125
816.1953125
156.3984375
104.90625
387
463.09375
110.203125
700.6015625
911.5
161.203125
1769.8984375
91.8046875
731.8984375
127
783.3984375
1734.796875
755.90625
279.8984375
417.1015625
520.796875
279.8984375
1042.703125
621.5
738.796875
461.203125
88
532.6953125
929
365.90625
1353.8984375
460.796875
633.8046875
279.1953125
334.6015625
265.5
77.6015625
1692.5
3899.3984375
137.6015625
790.6953125
312.203125
459.796875
237.40625
1120.296875
106.703125
225.8984375
2344.5
465.1953125
543.3046875
504.3984375
1393.8046875
2355.796875
1419.703125
431.1015625
1091.796875
587.296875
2378.90625
1250.796875
352.1015625
754.6953125
166.703125
5243.8984375
121
1045.3984375
297.90625
305.796875
622.796875
330.8046875
100.3984375
527.5
358.203125
54.59375
1991.5
427.5
1142.5
905.40625
1096.59375
1011
554.3046875
982.6015625
272.1953125
267.703125
527.1015625
179.296875
1.3984375
1109.8984375
1218.3046875
653.8984375
269.3984375
378.3984375
705.90625
1369.8984375
338.796875
187.703125
75
414.1015625
1177.59375
380.5
492
205.6015625
232.3046875
274.1953125
363.3984375
74.5
587.203125
140.796875
258.5
544.40625
90.5
210.59375
401.90625
112.09375
192.1015625
104.8046875
291.296875
267.3984375
418.8046875
259.1953125
867.3984375
190.40625
724.5
97.5
579.6953125
263.3984375
483.40625
104.3984375
275.8984375
351.703125
557.5
227.09375
407.703125
608.6015625
279.6015625
902.09375
254.1015625
245.703125
69.3984375
537.3984375
287.703125
362.6953125
347.8046875
847.5
802.6015625
319.8984375
90.3984375
1033
286
166.8984375
334.6015625
174.3984375
75.1015625
1194
438.6015625
782.6015625
2573.3984375
129.5
429.203125
1033.3984375
1204.8984375
1613.8046875
2117.8984375
3851.5
2764.8984375
120.5
1435.6015625
904.1953125
71.90625
121
441.6953125
4564.6015625
2493.703125
726.8984375
629.1015625
150.59375
205.703125
563.6015625
117.296875
493.1015625
717.1015625
1978.5
112.6953125
64.8046875
1323.3984375
778.1953125
66.6015625
1928.5
1295
84
183
1635.8984375
623.3046875
453.6015625
1045.5
2588.5
2143.3984375
223.796875
520.1015625
49.703125
429.1953125
494.3984375
640.3046875
2002
1297
909.3984375
351.3984375
1392.203125
864.8984375
263.8984375
487.203125
3590.203125
3275.296875
4451.3046875
346.1953125
6781.703125
3298.6015625
1685.3984375
5111.296875
1346.203125
589.796875
411.8984375
594.1015625
2607.1015625
965.796875
993.40625
2580.5
402.1953125
1343.8984375
1742
1104
198.5
464.6015625
1024.6015625
1.6015625
6094.3984375
713.703125
1634.796875
948.796875
940
319.3046875
154.796875
184.59375
1208.796875
143.40625
1954.703125
824.59375
873.703125
1321.5
606.09375
122.5
195.8125
458.6875
2307.40625
2097.59375
1547.609375
212
76.796875
497.5
566.796875
8286.90625
2955.796875
2410.796875
842.296875
78.703125
2317.203125
586.59375
1773.90625
823.6953125
2349.3046875
298.796875
810.296875
123.40625
128
896.6953125
828.3046875
703.59375
1314.90625
617.796875
287.3984375
141.6015625
1210.703125
465.3984375
54
104.3984375
107.796875
167.703125
122.796875
638.203125
1542.3984375
1393.203125
1737.296875
2685.203125
108.6015625
1079.5
44.796875
113.3984375
37.3984375
499.6015625
83.1015625
1045.70312500001
315.398437499985
547.6953125
83.8046874999854
132.1015625
330.6015625
218.796875
1282.8984375
738.703125
464.6953125
205.6015625
80.1015625
1344.796875
344.703124999985
250
837.703125000015
932.296875
362.296875
162
314.203125
679
728.796875
484.796875
311.109375
392.390625
269.203125
1712.5
1407.703125
691.203125
307.796875
127.796875
66.203125
630.90625
830.59375
70.203125
409.5
86.296875
218.796875
232.609375
163.5
58.296875
138.59375
206.203125
334.296875
599.40625
111.59375
258.796875
588.203125
313.5
228.609375
101.390625
396.90625
667.59375
87.90625
542.890625
169
292.8125
297.6875
146.5
69.40625
221
403
356
870.5
185.796875
79
490.5
185.796875
7489.40625
154.6953125
485.8046875
0.6953125
0.8046875
1.3984375
1237.1953125
166.203125
669.3984375
3253.5
5539.8046875
1884.6953125
111.3046875
138.796875
486.8984375
52.5
107.1015625
447.796875
137.90625
78.8984375
324.8984375
138.296875
92.1015625
141.1015625
157.1015625
569.6015625
673.5
65.3984375
445.1953125
77.3046875
243.8984375
676.6015625
690.3984375
94.296875
579.3046875
472.6953125
142.703125
255.1015625
72.796875
640.8984375
511.90625
199.296875
98.5
135.796875
131.6015625
453.3984375
151.1015625
402.3984375
606.3046875
408.296875
340.6015625
2585.6015625
298.1015625
250.1953125
142.3046875
222.6953125
370.6015625
71.5
214
310.296875
228.40625
843.296875
898.8984375
117.203125
226
510.3984375
642.203125
96.5
187.1953125
170.8046875
929.6953125
118.203125
226.796875
818.8046875
461
1623.3984375
437.796875
263.3984375
897.8046875
372
1261.796875
106.1015625
525
707.5
203.3984375
304.1015625
622
