# Supplementary material for: Nicotine engages a VTA-NAc feedback loop to inhibit amygdala-projecting dopamine neurons and induce anxiety-like behaviors
Source: Nat Commun. 2025 Jul 4;16:6196. doi: 10.1038/s41467-025-61180-8 (PMC12227735; doi:10.1038/s41467-025-61180-8)
Supplement: Supplementary file 4 — Source Data [file 41467_2025_61180_MOESM4_ESM.zip › cumul_ampl_nic_RBNAc_FigS3A.csv]

x
22.1460952758789
41.3892860412598
17.5060424804688
17.5122470855713
16.6363582611084
22.4866714477539
17.8905296325684
23.1785507202148
19.6317729949951
139.554870605469
27.0176734924316
27.0154514312744
175.822235107422
101.980369567871
37.7280960083008
56.767822265625
28.6703414916992
30.7944602966309
114.553359985352
24.0532855987549
26.4986248016357
20.4913120269775
104.437049865723
75.2812805175781
43.2103538513184
21.2821941375732
30.3804397583008
39.0328254699707
103.495422363281
23.2995891571045
24.8258857727051
21.5736179351807
23.358959197998
25.397388458252
20.1471481323242
22.0013542175293
15.7507171630859
10.9011898040771
47.1389274597168
48.0368537902832
101.602973937988
51.7324638366699
43.1240768432617
42.8747787475586
106.707511901855
14.5355157852173
42.1906700134277
28.8826351165771
23.427640914917
38.1575622558594
21.8359680175781
91.9988021850586
21.1685791015625
20.4548034667969
63.798755645752
19.8552188873291
21.3694934844971
23.4954776763916
42.6722412109375
30.4699115753174
18.7575664520264
19.0179920196533
136.715835571289
14.8544092178345
22.0222129821777
23.3185710906982
28.5505504608154
19.4540100097656
43.8763275146484
53.2780418395996
32.8019714355469
30.6194381713867
16.2946453094482
21.7454700469971
19.2389984130859
25.3241844177246
52.1741333007812
15.8841104507446
19.2947998046875
69.408576965332
31.6726837158203
36.4154663085938
16.5898780822754
20.8318939208984
27.1679401397705
52.19287109375
40.5313415527344
19.2480411529541
60.2931327819824
25.7034301757812
18.8611068725586
29.924186706543
35.9515266418457
27.9718494415283
27.8082084655762
47.9674377441406
21.0509624481201
64.5862197875977
44.0655250549316
35.2069053649902
19.3693199157715
37.3597640991211
40.3893928527832
30.5212688446045
31.6599178314209
41.1642112731934
25.8440685272217
45.9612922668457
28.3697280883789
25.0544052124023
54.4416618347168
87.0174713134766
84.5518341064453
19.5660781860352
41.2672882080078
20.3151969909668
18.4087715148926
22.7407398223877
30.1835670471191
17.3128051757812
82.2815551757812
70.3661270141602
25.5345096588135
52.8586082458496
43.3581695556641
39.1752395629883
20.5247993469238
46.319450378418
46.8552207946777
40.0205612182617
27.6260776519775
41.3190765380859
56.4298553466797
21.9160060882568
38.9612121582031
55.0575866699219
24.0676460266113
28.4481430053711
91.8963775634766
26.0783348083496
21.8978824615479
27.21702003479
14.0548896789551
41.0553245544434
190.208572387695
16.61474609375
18.9577217102051
13.3819942474365
17.3808860778809
35.448673248291
104.563011169434
23.3117752075195
20.2022533416748
184.335784912109
18.3354244232178
19.7851085662842
16.6794776916504
14.9721565246582
80.8148574829102
125.615074157715
116.826858520508
29.47873878479
15.6681041717529
31.562183380127
23.3387565612793
20.3129634857178
29.1941413879395
84.7713928222656
22.2848358154297
27.8199138641357
23.3799133300781
115.122329711914
23.3562450408936
22.6096134185791
37.5442924499512
22.5746631622314
29.3699073791504
18.3161468505859
19.1095848083496
18.4888706207275
26.0572128295898
23.4257335662842
21.873363494873
19.7088375091553
16.5225009918213
18.1256065368652
19.0799617767334
59.6153831481934
43.1604232788086
19.1344776153564
26.0083751678467
16.648458480835
23.1108512878418
18.8036804199219
21.6015319824219
15.7169618606567
40.4219017028809
27.1747303009033
175.854888916016
26.7933788299561
15.2044982910156
24.1182899475098
23.7802505493164
23.2656078338623
32.3325004577637
26.1880760192871
20.087381362915
28.546314239502
34.7047348022461
17.1021862030029
491.867858886719
227.49626159668
50.4484786987305
32.01513671875
28.2206153869629
47.5326080322266
58.0954475402832
38.3548431396484
32.5447845458984
20.4365882873535
31.5140037536621
63.9239501953125
249.633651733398
38.2147903442383
30.7776679992676
48.5631103515625
23.5304698944092
16.7200756072998
90.8013534545898
52.1025848388672
20.2188014984131
19.0202732086182
58.0834197998047
13.3582944869995
19.7652244567871
17.0087909698486
12.9329109191895
13.736720085144
30.1128311157227
24.5153732299805
24.4725646972656
19.5682411193848
33.8701553344727
23.7494602203369
21.234411239624
21.1951351165771
38.9575805664062
24.1551361083984
22.0821151733398
16.7138805389404
31.7839641571045
25.1493759155273
23.1510982513428
24.5236434936523
19.4744434356689
12.6494293212891
10.8194723129272
12.0457706451416
25.4237689971924
17.9663219451904
10.9192314147949
11.1947565078735
28.2854633331299
14.5742807388306
25.7132110595703
539.417846679688
19.9395236968994
210.069778442383
51.2131042480469
20.3490371704102
33.6386451721191
11.6738166809082
158.753890991211
51.6431465148926
72.2377700805664
18.621374130249
20.632251739502
35.9407844543457
24.3504848480225
37.1726379394531
28.0571899414062
47.0648651123047
12.8470554351807
34.8828659057617
17.1786155700684
74.0801544189453
14.241717338562
11.4799203872681
36.6681251525879
11.4264831542969
16.9876670837402
26.4136085510254
85.251091003418
14.5309190750122
33.4692687988281
114.841972351074
118.429122924805
23.2474765777588
14.9335508346558
43.3269462585449
34.4749794006348
21.6480770111084
72.460693359375
102.21964263916
59.6760406494141
21.4740180969238
12.3145055770874
22.1847629547119
44.2721290588379
32.9448509216309
19.7254428863525
43.6477508544922
87.6223220825195
23.8529567718506
25.6438007354736
24.9988174438477
32.6608467102051
21.7641563415527
36.0285758972168
87.6605224609375
15.8840970993042
37.0070266723633
28.268871307373
16.1652317047119
65.2864456176758
16.9620819091797
13.0856609344482
31.6759948730469
85.0698089599609
80.288688659668
22.9582405090332
45.1667518615723
50.5415496826172
66.2391052246094
22.3780002593994
24.110050201416
14.7111835479736
19.1280040740967
30.7215538024902
31.2332725524902
14.9639854431152
17.1763191223145
13.9780912399292
25.726037979126
13.2856874465942
20.1942844390869
36.1045799255371
28.4864025115967
19.2889289855957
31.7526340484619
19.5455150604248
16.2992477416992
13.0377187728882
54.2609634399414
36.6845092773438
52.4742736816406
13.3419055938721
38.2717132568359
29.2619724273682
39.1661109924316
113.496421813965
63.7848472595215
15.5834159851074
16.6304664611816
58.7264671325684
37.1735687255859
130.02897644043
20.9518394470215
23.8076400756836
30.6036643981934
40.0713958740234
44.1801719665527
24.6323280334473
52.9008178710938
25.5559234619141
15.4387044906616
22.0714740753174
18.3874473571777
22.3730964660645
16.4071826934814
35.1507835388184
91.8892669677734
27.8429946899414
53.8914031982422
24.3928031921387
27.7216548919678
23.8294296264648
31.8730316162109
26.743501663208
21.3431529998779
27.0116577148438
25.1572761535645
30.6079597473145
216.700012207031
22.4670372009277
25.4969749450684
34.4598388671875
36.1725692749023
30.9169845581055
22.9588375091553
29.0358695983887
24.5492382049561
22.5947170257568
37.0191230773926
257.139801025391
14.6771535873413
147.2783203125
61.6347999572754
29.2317218780518
24.3228988647461
48.0952377319336
41.7640075683594
67.5493774414062
12.5797262191772
54.146427154541
51.3224868774414
39.9857406616211
25.6260509490967
40.4463195800781
28.0048236846924
39.4558334350586
21.0376491546631
73.7679748535156
22.3156337738037
20.1084613800049
24.1781234741211
17.8001899719238
25.7644805908203
24.4990482330322
60.019718170166
45.0115776062012
22.3438282012939
25.8123779296875
44.4954261779785
23.4671764373779
53.8169860839844
13.4555330276489
27.4394588470459
10.1050548553467
15.2218456268311
19.1438312530518
63.556755065918
29.5289707183838
26.4833374023438
49.8168907165527
14.1660785675049
60.5173301696777
20.513298034668
16.487096786499
22.3966903686523
14.7748212814331
12.3650169372559
19.7635917663574
14.1135683059692
15.9960746765137
11.3470401763916
49.3550033569336
23.8388671875
39.952465057373
26.4036083221436
29.0937995910645
34.7106857299805
20.5272903442383
29.5843658447266
16.2951965332031
28.298303604126
16.8551712036133
21.7431735992432
21.4008979797363
36.7638206481934
36.0396614074707
14.9779949188232
31.026554107666
27.5476856231689
24.8530521392822
32.177806854248
30.9352741241455
32.2122421264648
18.2336368560791
149.663391113281
36.8122177124023
14.5973062515259
137.300643920898
18.0968818664551
18.8083877563477
12.5667819976807
32.5480613708496
17.6765594482422
118.029205322266
48.8997650146484
14.1311206817627
16.0172348022461
21.568754196167
138.878051757812
16.4620933532715
18.9262638092041
30.2647953033447
24.0390853881836
16.7528305053711
19.1437110900879
15.740255355835
12.9846820831299
16.700798034668
39.6472091674805
12.9124841690063
152.344451904297
10.1540575027466
15.9194231033325
15.8363523483276
16.3043670654297
14.697642326355
16.5446796417236
11.9861192703247
13.629376411438
11.7435398101807
16.3708477020264
19.86594581604
14.2554702758789
16.8473300933838
14.0569353103638
19.0319442749023
17.8506240844727
14.4908809661865
87.8403472900391
13.3649129867554
12.7080078125
12.783013343811
17.4237842559814
13.7272891998291
13.5688810348511
13.8095407485962
25.4392204284668
12.5704870223999
10.895468711853
12.734224319458
16.0667533874512
12.8301219940186
9.79602432250977
12.9887056350708
17.2443370819092
10.3869304656982
13.012601852417
16.0483074188232
11.5982217788696
12.6408319473267
17.0044136047363
14.3224382400513
11.0139570236206
11.0076694488525
13.9118556976318
11.597261428833
13.5886116027832
11.2672901153564
9.73415756225586
14.1121463775635
37.0291061401367
9.84545230865479
17.0566902160645
14.3571920394897
15.4032859802246
251.587432861328
21.7405891418457
143.46125793457
19.411808013916
17.9358959197998
21.0195827484131
18.9179973602295
27.6706047058105
18.393575668335
95.9096755981445
13.0999574661255
11.0792436599731
11.0500183105469
11.4086036682129
12.9563550949097
163.329574584961
11.9461231231689
10.2196340560913
25.6023998260498
32.3668365478516
11.1277523040771
10.244441986084
156.89306640625
21.6873989105225
12.1720895767212
155.884262084961
13.9660673141479
13.8566074371338
12.3485822677612
14.0389156341553
16.7235984802246
163.831817626953
11.7713871002197
17.7225646972656
14.831205368042
14.5453405380249
56.58642578125
16.1125087738037
15.790958404541
165.648773193359
15.4305257797241
30.3972587585449
129.153701782227
19.8947010040283
25.1563854217529
15.4718999862671
135.119613647461
18.5822048187256
14.8937253952026
140.01155090332
119.670074462891
25.379919052124
19.4262256622314
60.0000762939453
25.5842170715332
11.898512840271
143.0283203125
18.4255695343018
43.6288604736328
36.043514251709
143.114883422852
136.212753295898
35.5615196228027
13.3789167404175
22.8930187225342
9.89988231658936
12.4027290344238
24.542179107666
34.7037506103516
21.4960708618164
23.4846343994141
66.3236389160156
147.561080932617
11.1574468612671
36.821475982666
