# Supplementary material for: Nicotine engages a VTA-NAc feedback loop to inhibit amygdala-projecting dopamine neurons and induce anxiety-like behaviors
Source: Nat Commun. 2025 Jul 4;16:6196. doi: 10.1038/s41467-025-61180-8 (PMC12227735; doi:10.1038/s41467-025-61180-8)
Supplement: Supplementary file 4 — Source Data [file 41467_2025_61180_MOESM4_ESM.zip › cumul_ampl_bas_RBNAc_FigS3A.csv]

x
29.8516902923584
42.4588203430176
19.6317863464355
20.563175201416
21.0347881317139
24.5304374694824
42.0588188171387
27.6472778320312
16.7873287200928
21.9755477905273
22.3038311004639
96.2841110229492
14.1864719390869
37.4731063842773
33.8136329650879
18.1684246063232
204.407379150391
22.3282508850098
31.0268726348877
24.0080223083496
17.7098979949951
49.7677955627441
26.8801708221436
32.8000946044922
17.472354888916
21.6720714569092
45.6272087097168
30.0511608123779
30.058723449707
16.3783950805664
79.9956130981445
40.2228355407715
49.6664352416992
14.0587682723999
26.3121528625488
21.01686668396
15.9621238708496
54.3255882263184
10.0779933929443
10.1750869750977
34.5978889465332
9.85880756378174
24.1244869232178
10.4066228866577
14.1083707809448
8.02635288238525
17.9633903503418
11.9832735061646
7.50208282470703
19.8058776855469
21.100154876709
15.4560623168945
14.1742238998413
8.42384719848633
12.3589429855347
10.5251064300537
14.2744655609131
37.16845703125
10.9568510055542
17.1677398681641
10.0702419281006
9.72182178497314
37.4391479492188
32.0587272644043
11.2115125656128
12.9230251312256
10.1295928955078
11.4335041046143
57.3225898742676
23.8454341888428
14.6786403656006
14.10817527771
9.39980983734131
16.893238067627
35.8803062438965
19.1149253845215
16.6914691925049
15.6427145004272
14.2105121612549
19.7595539093018
9.28950119018555
13.1943578720093
20.0162086486816
23.6686477661133
91.0125350952148
11.251763343811
14.2311429977417
7.8227686882019
66.4216918945312
84.448371887207
30.4846591949463
20.367467880249
10.9828128814697
23.9051399230957
26.4269161224365
9.73977756500244
38.6710472106934
37.0185508728027
18.2976207733154
23.787467956543
17.9706478118896
22.2683410644531
26.0169315338135
18.4261932373047
30.696496963501
18.6468544006348
21.4217205047607
13.808669090271
14.0375633239746
51.6943855285645
23.337818145752
20.2894878387451
26.346076965332
66.4138793945312
12.7672576904297
40.6876602172852
23.6823215484619
24.3217372894287
23.9781436920166
25.0026531219482
24.1924705505371
21.8193054199219
67.2126998901367
87.5613632202148
14.1828756332397
21.1311855316162
16.4747085571289
34.8723297119141
22.7563209533691
19.4724159240723
168.170303344727
37.5699119567871
69.8490371704102
15.7044525146484
24.5343055725098
76.9766006469727
91.0519790649414
35.4542541503906
32.2416458129883
129.21337890625
26.0344924926758
25.0820045471191
30.7875747680664
19.7555084228516
17.2234477996826
17.2875671386719
12.1901903152466
11.1628522872925
29.6077728271484
15.546178817749
22.2210483551025
38.7402114868164
15.4790802001953
62.0522842407227
16.7244262695312
340.966400146484
26.2645454406738
58.6619911193848
13.9838380813599
22.710994720459
24.4157199859619
31.6165428161621
15.1607151031494
14.2819795608521
28.7980823516846
28.8785228729248
31.1225318908691
29.2600193023682
12.8114404678345
14.3422155380249
13.2535915374756
30.5980587005615
32.6292686462402
29.0969352722168
18.1989765167236
18.9555587768555
25.6361484527588
12.5397233963013
19.2447032928467
45.0664443969727
18.5735874176025
65.3087844848633
23.4673309326172
25.8767681121826
74.3791656494141
24.0187129974365
14.9657869338989
14.2073936462402
29.92848777771
33.2631721496582
31.3788604736328
22.3751640319824
22.0948448181152
12.3062686920166
12.4525785446167
27.3420906066895
24.7185764312744
43.5333251953125
19.0485820770264
22.02907371521
68.0828628540039
22.1056232452393
15.8402709960938
21.2719573974609
22.8121738433838
13.8534030914307
26.395923614502
22.8784828186035
29.9941673278809
48.3491516113281
188.148651123047
17.8811492919922
22.0629768371582
144.252792358398
46.9243354797363
23.8952732086182
14.377459526062
42.0844116210938
20.2729740142822
16.5783290863037
23.6700382232666
15.4628810882568
58.2913436889648
81.0774383544922
16.7917671203613
18.0127601623535
19.3953475952148
13.8098077774048
28.4612426757812
64.8902206420898
32.4539451599121
18.8602657318115
31.5438919067383
18.3048133850098
25.5873031616211
23.7466468811035
41.7878875732422
24.0095806121826
14.5669918060303
17.2718391418457
21.3900699615479
14.0725879669189
21.3350944519043
15.603967666626
14.6284627914429
16.6003017425537
19.9390316009521
16.5961723327637
14.4840221405029
44.1359825134277
51.0442390441895
52.6663246154785
16.7590675354004
167.185180664062
29.340576171875
33.7564010620117
59.9502182006836
23.4242992401123
17.5747451782227
15.0724210739136
28.0700969696045
20.2051734924316
14.602837562561
19.0904140472412
17.9786415100098
27.4537982940674
17.5197563171387
11.1189136505127
22.7832736968994
43.7162055969238
14.5188035964966
47.3489608764648
16.4667339324951
14.3016176223755
16.6312656402588
19.5501327514648
13.6607570648193
271.510406494141
21.0185317993164
35.2671089172363
19.9891300201416
29.8117332458496
12.1210479736328
81.4074249267578
25.7213172912598
13.0473585128784
39.5334014892578
17.8901443481445
16.5905780792236
22.8850250244141
15.0106439590454
13.9626445770264
13.3889074325562
50.8896598815918
18.03857421875
18.2870922088623
13.3504285812378
15.0760278701782
17.239917755127
19.7158050537109
24.7647304534912
12.7698755264282
12.7277479171753
15.838529586792
14.3167591094971
14.9144477844238
11.5367345809937
18.1459808349609
18.1945705413818
20.9969501495361
19.2108116149902
33.2511863708496
19.5256938934326
24.3921852111816
22.9734325408936
29.2104759216309
11.8403444290161
11.7612524032593
18.4282054901123
35.5234336853027
31.2127246856689
367.406036376953
14.6157073974609
15.7969627380371
19.4593849182129
13.6585292816162
12.4583520889282
14.8222408294678
14.1374778747559
27.3402919769287
13.0366182327271
23.3649768829346
33.0280113220215
38.5097885131836
12.3759965896606
18.115514755249
13.1550922393799
48.9141578674316
35.4482192993164
17.0904235839844
44.637809753418
14.1027784347534
71.164794921875
22.0315132141113
13.707839012146
18.9044418334961
13.387526512146
13.2882566452026
14.8204298019409
306.630706787109
10.1677551269531
17.7828407287598
14.4286308288574
18.5896625518799
22.2064971923828
13.099799156189
16.0053749084473
15.8037443161011
46.3716621398926
104.378059387207
41.6812629699707
9.67074680328369
11.2750749588013
58.7647018432617
31.0105762481689
29.3308391571045
35.6189498901367
44.278694152832
18.665864944458
59.6475105285645
18.053783416748
38.4141883850098
104.577171325684
40.897087097168
27.6924476623535
11.9934234619141
30.0569362640381
79.9644012451172
12.7889041900635
12.1972389221191
13.7108707427979
60.7785186767578
13.8590297698975
15.8651704788208
36.7345809936523
26.0179080963135
23.3091793060303
39.9552116394043
23.4113998413086
21.2715511322021
46.6309509277344
19.6144027709961
42.6868553161621
17.360990524292
151.385162353516
47.6415405273438
12.5756635665894
33.3732376098633
17.2167205810547
18.643627166748
15.0198097229004
22.912784576416
51.4374618530273
27.2490577697754
13.7194042205811
17.5672664642334
17.9957485198975
61.2768402099609
12.8905649185181
16.0606517791748
31.2751235961914
25.2112560272217
29.2070789337158
37.313663482666
17.4284801483154
27.5132942199707
12.8955612182617
16.1351013183594
24.6740379333496
13.3558225631714
21.510124206543
12.5374116897583
23.6424579620361
59.3178596496582
32.3781547546387
23.2753124237061
208.892059326172
16.5643653869629
15.7852210998535
17.6830921173096
78.8849029541016
38.9388236999512
27.5506610870361
19.1695823669434
19.8723697662354
15.5277719497681
36.7476348876953
29.1583366394043
20.4989395141602
19.7745018005371
16.0709018707275
17.6033210754395
54.9063529968262
12.938871383667
17.1197319030762
18.8564472198486
11.8503227233887
95.4265441894531
17.5357894897461
16.1854953765869
20.3749828338623
15.0876379013062
12.7378177642822
20.9905662536621
22.2311992645264
33.4080276489258
36.2950592041016
32.4269180297852
35.4451942443848
29.1145668029785
32.8945045471191
21.6012325286865
22.8490829467773
22.7646999359131
21.2709560394287
34.2385139465332
31.2032680511475
16.6733856201172
25.9080142974854
25.8125076293945
29.5043354034424
56.2998847961426
24.5668983459473
70.0581207275391
24.4899883270264
29.6757297515869
30.260721206665
19.0314903259277
19.6933326721191
22.6334495544434
11.4549951553345
33.8326873779297
91.2917633056641
47.8111038208008
17.5220737457275
39.4607162475586
104.56559753418
59.7233352661133
19.6351871490479
34.9947242736816
69.7461547851562
42.1512908935547
53.8318939208984
24.7430515289307
8.82605934143066
26.9270706176758
28.3942623138428
94.2422714233398
46.7822113037109
10.207953453064
14.3398361206055
10.2113170623779
26.9828796386719
13.9236602783203
12.1647062301636
14.4650001525879
16.580358505249
23.3947257995605
24.562463760376
14.5106172561646
26.9839363098145
11.8350620269775
35.5352058410645
36.397777557373
11.2287473678589
19.4103851318359
14.5238370895386
13.6123008728027
54.9841079711914
32.7293357849121
24.3776092529297
11.1259288787842
28.1325531005859
13.1101922988892
15.4962015151978
11.1035242080688
16.7021083831787
38.4082336425781
18.4407138824463
35.1985893249512
45.7752685546875
23.8970279693604
16.5611953735352
39.759391784668
31.204517364502
16.536039352417
11.1056880950928
17.1933269500732
12.0812864303589
46.2107238769531
25.5254287719727
12.6805324554443
14.5434989929199
14.6997632980347
13.7216138839722
11.8285570144653
14.8745050430298
191.745178222656
10.0376281738281
16.7713184356689
109.868057250977
11.3262214660645
11.0258722305298
11.599609375
14.8150968551636
13.8453273773193
13.4143190383911
16.1373386383057
19.3961944580078
13.2022714614868
18.1826839447021
15.4845561981201
16.6148147583008
12.5024347305298
15.3618125915527
22.1205234527588
12.1387119293213
24.6921501159668
17.6653442382812
15.9006080627441
15.590612411499
13.1679496765137
14.219877243042
13.9648246765137
19.7723236083984
14.6060285568237
14.5582647323608
14.9872341156006
18.4379425048828
13.6421880722046
19.2762126922607
20.9533519744873
11.3775720596313
13.3343200683594
16.2789421081543
22.7589950561523
13.6109342575073
21.3668994903564
13.4112424850464
11.5604209899902
19.5941619873047
13.7538261413574
15.9964542388916
12.0217504501343
13.5654935836792
17.4326496124268
19.4462890625
13.3274736404419
16.2791576385498
13.989767074585
12.5597038269043
13.6345615386963
11.5448884963989
12.6119737625122
17.9101486206055
12.9180641174316
192.300628662109
24.9691467285156
12.1918325424194
11.0202131271362
10.9985876083374
10.977240562439
10.9327955245972
14.9555912017822
10.5882787704468
63.4160194396973
20.5894546508789
23.4552516937256
23.3759136199951
33.5668525695801
32.732723236084
30.056884765625
44.4147491455078
24.9808197021484
17.0979290008545
13.1679201126099
164.403198242188
18.44700050354
32.7754936218262
149.399505615234
12.2166147232056
13.9430561065674
9.26078510284424
10.6103410720825
12.7533435821533
155.890075683594
57.9799156188965
139.0341796875
47.4039764404297
21.2976341247559
131.397583007812
9.95376300811768
11.6367483139038
10.5838479995728
28.9849224090576
18.2397441864014
142.372924804688
14.8642539978027
16.9247303009033
39.5459289550781
18.442834854126
13.3464365005493
30.9766540527344
18.3455429077148
128.975524902344
46.0633201599121
15.0446815490723
10.7116718292236
15.3144683837891
169.662002563477
15.8186664581299
36.055419921875
148.081558227539
39.0378227233887
128.549591064453
11.7040872573853
25.1816329956055
14.8604869842529
33.121265411377
113.312271118164
24.1330528259277
33.6008987426758
38.6723480224609
20.990327835083
143.724746704102
12.269190788269
16.6277904510498
30.5902519226074
12.2189521789551
16.2097816467285
31.8382892608643
50.4642524719238
15.2650127410889
8.84963893890381
162.762481689453
31.3968257904053
11.1124563217163
15.5499105453491
21.8067760467529
14.4570960998535
161.920379638672
68.1800155639648
12.0926847457886
148.825225830078
135.891891479492
