# Supplementary material for: Nicotine engages a VTA-NAc feedback loop to inhibit amygdala-projecting dopamine neurons and induce anxiety-like behaviors
Source: Nat Commun. 2025 Jul 4;16:6196. doi: 10.1038/s41467-025-61180-8 (PMC12227735; doi:10.1038/s41467-025-61180-8)
Supplement: Supplementary file 4 — Source Data [file 41467_2025_61180_MOESM4_ESM.zip › ConnectivityNAc-to-VTA_Fig4C.csv]

Courant	Groupe
17.32785621	RBBLA+_ChR2NAcMED
0.664040148	RBBLA+_ChR2NAcMED
7.856734753	RBBLA+_ChR2NAcMED
1.947224498	RBBLA+_ChR2NAcMED
132.8076324	RBBLA+_ChR2NAcMED
27.82571602	RBBLA+_ChR2NAcMED
23.45878983	RBBLA+_ChR2NAcMED
0	RBBLA+_ChR2NAcMED
0.693627357	RBBLA+_ChR2NAcMED
0	RBBLA+_ChR2NAcMED
20.64225107	RBBLA+_ChR2NAcMED
0	RBBLA+_ChR2NAcMED
20.61195755	RBBLA+_ChR2NAcMED
157.800293	RBBLA+_ChR2NAcMED
7.460225582	RBBLA+_ChR2NAcMED
1.404711246	RBBLA+_ChR2NAcMED
3.431106806	RBBLA+_ChR2NAcMED
184.3016	RBBLA+_ChR2NAcLAT
124.2285767	RBBLA+_ChR2NAcLAT
200.8803864	RBBLA+_ChR2NAcLAT
17.59778595	RBBLA+_ChR2NAcLAT
120.5135193	RBBLA+_ChR2NAcLAT
105.7521439	RBBLA+_ChR2NAcLAT
3.215551615	RBBLA+_ChR2NAcLAT
0.223002508	RBBLA+_ChR2NAcLAT
0.727776706	RBBLA+_ChR2NAcLAT
75.88191223	RBBLA+_ChR2NAcLAT
0.767117858	RBBLA+_ChR2NAcLAT
100.5366364	RBBLA+_ChR2NAcLAT
0	RBBLA+_ChR2NAcLAT
200.7927399	RBBLA+_ChR2NAcCore
22.60288048	RBBLA+_ChR2NAcCore
130.2210999	RBBLA+_ChR2NAcCore
6.627930641	RBBLA+_ChR2NAcCore
234.7394257	RBBLA+_ChR2NAcCore
529.807251	RBBLA+_ChR2NAcCore
416.4743042	RBBLA+_ChR2NAcCore
248.1090851	RBBLA+_ChR2NAcCore
228.5095673	RBBLA+_ChR2NAcCore
1479.849976	RBBLA+_ChR2NAcCore
708.2026978	RBBLA+_ChR2NAcCore
137.4331512	RBBLA+_ChR2NAcCore
