# Supplementary material for: Nicotine engages a VTA-NAc feedback loop to inhibit amygdala-projecting dopamine neurons and induce anxiety-like behaviors
Source: Nat Commun. 2025 Jul 4;16:6196. doi: 10.1038/s41467-025-61180-8 (PMC12227735; doi:10.1038/s41467-025-61180-8)
Supplement: Supplementary file 4 — Source Data [file 41467_2025_61180_MOESM4_ESM.zip › sIPSCs_RBNAc_RBBLA_ampl_freq_Fig3C.csv]

Groupe	Condition	Type	Valeur
RBNAc	bas	ampl	35.80310608
RBNAc	bas	ampl	20.62128951
RBNAc	bas	ampl	26.36928085
RBNAc	bas	ampl	46.07361102
RBNAc	bas	ampl	31.12319766
RBNAc	bas	ampl	32.79536179
RBNAc	bas	ampl	21.63342119
RBNAc	bas	ampl	35.98136477
RBNAc	bas	ampl	31.88895966
RBNAc	bas	ampl	31.59524853
RBNAc	bas	ampl	25.01941882
RBNAc	bas	ampl	30.41597398
RBNAc	bas	ampl	39.24343801
RBNAc	bas	ampl	22.79954934
RBNAc	bas	ampl	19.37936991
RBNAc	bas	ampl	33.05930416
RBNAc	bas	ampl	49.18412716
RBNAc	nic	ampl	44.08469348
RBNAc	nic	ampl	36.67342784
RBNAc	nic	ampl	35.50613764
RBNAc	nic	ampl	41.41187305
RBNAc	nic	ampl	38.23013758
RBNAc	nic	ampl	61.77544635
RBNAc	nic	ampl	22.79597048
RBNAc	nic	ampl	44.69130501
RBNAc	nic	ampl	35.18368075
RBNAc	nic	ampl	43.38812749
RBNAc	nic	ampl	43.16753225
RBNAc	nic	ampl	33.38263026
RBNAc	nic	ampl	25.63150597
RBNAc	nic	ampl	35.01502384
RBNAc	nic	ampl	15.95093938
RBNAc	nic	ampl	48.91299272
RBNAc	nic	ampl	46.99247006
RBNAc	bas	freq	1.266666667
RBNAc	bas	freq	1.933333333
RBNAc	bas	freq	0.866666667
RBNAc	bas	freq	1.333333333
RBNAc	bas	freq	2.533333333
RBNAc	bas	freq	1.433333333
RBNAc	bas	freq	1.033333333
RBNAc	bas	freq	2.433333333
RBNAc	bas	freq	0.833333333
RBNAc	bas	freq	1.133333333
RBNAc	bas	freq	0.3
RBNAc	bas	freq	0.8
RBNAc	bas	freq	0.8
RBNAc	bas	freq	1.333333333
RBNAc	bas	freq	2.166666667
RBNAc	bas	freq	0.433333333
RBNAc	bas	freq	2.533333333
RBNAc	nic	freq	1.2
RBNAc	nic	freq	1.6
RBNAc	nic	freq	0.9
RBNAc	nic	freq	1
RBNAc	nic	freq	1.833333333
RBNAc	nic	freq	1.233333333
RBNAc	nic	freq	0.733333333
RBNAc	nic	freq	2.833333333
RBNAc	nic	freq	1.166666667
RBNAc	nic	freq	1
RBNAc	nic	freq	0.666666667
RBNAc	nic	freq	0.366666667
RBNAc	nic	freq	0.566666667
RBNAc	nic	freq	1.766666667
RBNAc	nic	freq	1.7
RBNAc	nic	freq	0.4
RBNAc	nic	freq	2.2
RBBLA	bas	ampl	22.31351744
RBBLA	bas	ampl	12.72324538
RBBLA	bas	ampl	20.32833159
RBBLA	bas	ampl	15.5327164
RBBLA	bas	ampl	11.6596535
RBBLA	bas	ampl	13.6019125
RBBLA	bas	ampl	35.62408562
RBBLA	bas	ampl	18.66037054
RBBLA	bas	ampl	25.97499677
RBBLA	bas	ampl	31.99192737
RBBLA	bas	ampl	16.77196155
RBBLA	bas	ampl	14.39657034
RBBLA	bas	ampl	36.14070749
RBBLA	bas	ampl	11.29381392
RBBLA	nic	ampl	16.89712846
RBBLA	nic	ampl	22.74445963
RBBLA	nic	ampl	35.81307443
RBBLA	nic	ampl	14.05683019
RBBLA	nic	ampl	14.79248515
RBBLA	nic	ampl	13.59585794
RBBLA	nic	ampl	27.1394627
RBBLA	nic	ampl	30.35373807
RBBLA	nic	ampl	29.12701156
RBBLA	nic	ampl	26.53678933
RBBLA	nic	ampl	26.25481198
RBBLA	nic	ampl	15.90307744
RBBLA	nic	ampl	29.12119887
RBBLA	nic	ampl	12.31739439
RBBLA	bas	freq	0.733333333
RBBLA	bas	freq	0.133333333
RBBLA	bas	freq	0.533333333
RBBLA	bas	freq	0.366666667
RBBLA	bas	freq	0.2
RBBLA	bas	freq	0.233333333
RBBLA	bas	freq	1.3
RBBLA	bas	freq	0.333333333
RBBLA	bas	freq	0.466666667
RBBLA	bas	freq	1.3
RBBLA	bas	freq	0.566666667
RBBLA	bas	freq	0.233333333
RBBLA	bas	freq	0.133333333
RBBLA	bas	freq	0.3
RBBLA	nic	freq	0.9
RBBLA	nic	freq	0.466666667
RBBLA	nic	freq	0.2
RBBLA	nic	freq	0.433333333
RBBLA	nic	freq	0.366666667
RBBLA	nic	freq	0.1
RBBLA	nic	freq	1.233333333
RBBLA	nic	freq	0.266666667
RBBLA	nic	freq	0.6
RBBLA	nic	freq	1.4
RBBLA	nic	freq	0.366666667
RBBLA	nic	freq	0.1
RBBLA	nic	freq	0.3
RBBLA	nic	freq	0.233333333
