# Supplementary material for: Nicotine engages a VTA-NAc feedback loop to inhibit amygdala-projecting dopamine neurons and induce anxiety-like behaviors
Source: Nat Commun. 2025 Jul 4;16:6196. doi: 10.1038/s41467-025-61180-8 (PMC12227735; doi:10.1038/s41467-025-61180-8)
Supplement: Supplementary file 4 — Source Data [file 41467_2025_61180_MOESM4_ESM.zip › PuffNic_NAc_BLA_values_Fig3B.csv]

NAc10	NAc30	NAc100	BLA10	BLA30	BLA100
7.08899927139282	15.5476932525635	44.218505859375	8.19380855560303	16.403787612915	0.266873598098755
6.4286093711853	3.22862887382507	51.370246887207	0.190049946308136	0.209865793585777	16.8478145599365
2.75659108161926	12.709228515625	12.6234111785889	1.21410834789276	1.68675374984741	2.96210718154907
8.49913311004639	24.8253402709961	19.7693462371826	1.13764691352844	4.77051496505737	4.1796236038208
33.5552444458008	10.4671506881714	45.0139389038086	0.464233487844467	7.18387126922607	18.7382793426514
17.1455192565918	20.4024124145508	16.1827220916748	1.67252671718597	3.42783093452454	35.6656341552734
9.32342910766602	3.5334312915802	15.4501695632935	0.660806119441986	2.47763800621033	8.19196033477783
10.7221584320068	7.76061773300171	22.6584091186523	2.34219336509705	10.3454895019531	19.9540519714355
NA	14.8464698791504	10.6347818374634	2.51667976379394	NA	5.58621072769165
NA	10.3111391067505	13.1580924987793	1.27764761447906	NA	0.401646852493286
NA	11.9189281463623	11.8555965423584	2.24134182929993	NA	NA
NA	14.8691759109497	NA	0.786902606487274	NA	NA
NA	6.48387622833252	NA	1.3725973367691	NA	NA
