# Supplementary material for: Nicotine engages a VTA-NAc feedback loop to inhibit amygdala-projecting dopamine neurons and induce anxiety-like behaviors
Source: Nat Commun. 2025 Jul 4;16:6196. doi: 10.1038/s41467-025-61180-8 (PMC12227735; doi:10.1038/s41467-025-61180-8)
Supplement: Supplementary file 4 — Source Data [file 41467_2025_61180_MOESM4_ESM.zip › Distance travelled in EOM_Nicotine_GFP_JAWS_FigureS6C.csv]

GFP0_3 (Distance (cm))	GFP3_6 (Distance (cm))	GFP6_9 (Distance (cm))	JAWS0_3 (Distance (cm))	JAWS3_6 (Distance (cm))	JAWS6_9 (Distance (cm))
198.08	3144.05	185.37	163.3	316.01	63.11
178.57	267.49	374.76	892.4	1564.31	1167.02
350.15	1193.45	265.52	73.14	251.3	454.76
166.41	129.34	89.88	585.5	2095.56	410.99
337.08	367.68	283.57	545.09	750.31	91.82
222.28	240.05	1575.22	88.68	543.68	357.19
189.34	526.25	360.71	313.72	214.43	220.76
127.82	282.1	76.23	122.05	284.9	661.48
1079.26	3395.8	2411.13	199.63	419.76	728.3
123.92	130.62	165.23	601.98	867.1	1058.86
155.49	608.19	985.85	46.5	235.91	116.3
198.97	207.31	244.02	238	351.03	105.13
782.26	1020.13	1376.73	181.17	592.68	525.64
479.66	307.15	372.66	86.69	368.76	173.98
233.64	330.21	171.38	525.6	551.39	759.22
NA	NA	NA	190.58	129.2	157.36
