# Supplementary material for: Nicotine engages a VTA-NAc feedback loop to inhibit amygdala-projecting dopamine neurons and induce anxiety-like behaviors
Source: Nat Commun. 2025 Jul 4;16:6196. doi: 10.1038/s41467-025-61180-8 (PMC12227735; doi:10.1038/s41467-025-61180-8)
Supplement: Supplementary file 4 — Source Data [file 41467_2025_61180_MOESM4_ESM.zip › Ethanol_time_in_OA_GFP_JAWS_Figure5H.csv]

GFP0_3 (% time in OA)	GFP3_6 (% time in OA)	GFP6_9 (% time in OA)	JAWS0_3 (% time in OA)	JAWS3_6 (% time in OA)	JAWS6_9 (% time in OA)
64.3	23.7	5.6	0	0	43.5
64.2	65.4	4	56.1	67.3	100
7	0	10.7	48.6	44.9	22.6
11.1	38	18.3	33	38.2	48.6
50.7	35.7	16.3	94.3	49.3	64
24.8	21.4	11.4	76.9	75.6	85
46.7	26.1	22.3	98.1	82.9	71.6
79.6	32.3	13.7	36.1	63.3	53.5
57.7	27.5	26.3	85.2	100	73.1
71.1	44	17	52	83.6	17.2
54	19.8	37	56.7	35.5	96.2
91.1	49.5	26.1	92.9	73.9	100
75.8	58.6	24.3	0	0	9.6
39.2	33.7	22.1	100	97.7	8
NA	NA	NA	98.6	100	99.1
