# Supplementary material for: Nicotine engages a VTA-NAc feedback loop to inhibit amygdala-projecting dopamine neurons and induce anxiety-like behaviors
Source: Nat Commun. 2025 Jul 4;16:6196. doi: 10.1038/s41467-025-61180-8 (PMC12227735; doi:10.1038/s41467-025-61180-8)
Supplement: Supplementary file 4 — Source Data [file 41467_2025_61180_MOESM4_ESM.zip › Nicotine_time_in_OA_GFP_JAWS_Figure5G.csv]

GFP0_3 (% time in OA)	GFP3_6 (% time in OA)	GFP6_9 (% time in OA)	JAWS0_3 (% time in OA)	JAWS3_6 (% time in OA)	JAWS6_9 (% time in OA)
86.9	0.9	1.1	3.8	10.9	0
80.4	27	24.8	0	0	38.7
79.4	12.5	7.1	100	79.9	56.7
0.2	4.7	0	95.3	99.9	100
9.3	16.6	4.7	0.9	0.8	7
100	95.8	18.6	0	12.9	0
81.2	32	0	69.9	100	100
0	0.6	0	100	74.2	23.7
56.2	1.1	0.6	100	92.4	53.6
0.9	48.9	3.3	38.4	22.3	23.5
95.7	41	0.1	100	95.5	97.3
79.2	83.6	0.1	89.9	64.9	2.6
0	0	0	0	1	0
13.1	0	0	99	63	0
68	0.5	0	3	0	50.9
NA	NA	NA	100	100	100
