# Supplementary material for: Nicotine engages a VTA-NAc feedback loop to inhibit amygdala-projecting dopamine neurons and induce anxiety-like behaviors
Source: Nat Commun. 2025 Jul 4;16:6196. doi: 10.1038/s41467-025-61180-8 (PMC12227735; doi:10.1038/s41467-025-61180-8)
Supplement: Supplementary file 4 — Source Data [file 41467_2025_61180_MOESM4_ESM.zip › Time in OA in EOM_Saline_Nicotine_Figure5E.csv]

saline0_3 (% time in OA)	saline3_6 (% time in OA)	saline6_9 (% time in OA)	Nic0_3 (% time in OA)	Nic3_6 (% time in OA)	Nic6_9 (% time in OA)
3	10.8	10.3	18.7	0	2.9
14.3	29.9	10.9	22.2	18.2	20.9
10	28.8	5.3	46	12.8	3.6
23.7	29.7	30.9	43.1	0	0
22.9	13.4	20.7	7.6	0	0
22.5	12.3	11.5	6.2	0.3	0
43.5	13.8	36.3	99.5	41.4	15.6
30.2	26.8	34.3	51.5	16.1	0
19.2	13.8	13.3	15.1	12	28.1
8.7	16.9	6.6	33	0.2	0
14.5	6.6	14.2	NA	NA	NA
4	13	13.1	NA	NA	NA
