# Supplementary material for: Nicotine engages a VTA-NAc feedback loop to inhibit amygdala-projecting dopamine neurons and induce anxiety-like behaviors
Source: Nat Commun. 2025 Jul 4;16:6196. doi: 10.1038/s41467-025-61180-8 (PMC12227735; doi:10.1038/s41467-025-61180-8)
Supplement: Supplementary file 4 — Source Data [file 41467_2025_61180_MOESM4_ESM.zip › D2DATKO_male_female_Nicotine variation from baseline(Hz)_FigureS7C.csv]

Baseline_Male_ACT_Hz	Nicotine_Male_ACT_Hz	Baseline_Female_ACT_Hz	Nicotine_Female_ACT_Hz	Baseline_Male_INH_Hz	Nicotine_Male_INH_Hz	Baseline_Female_INH_Hz	Nicotine_Female_INH_Hz
0.433333333333333	0.766666666666667	1.77380952380952	1.9	2.94047619047619	2.78333333333333	1.58571428571429	0.716666666666667
1.15238095238095	1.4	1.87619047619048	2.06666666666667	2.83095238095238	2.03333333333333	3.93809523809524	3.8
1.09285714285714	1.2	1.13095238095238	1.95	1.09047619047619	0.666666666666667	2.88095238095238	1.56666666666667
2.30952380952381	2.9	0.607142857142857	0.75	1.27142857142857	0.9	1.99047619047619	0.766666666666667
2.15	2.55	0.561904761904762	0.95	NA	NA	3.97857142857143	3.43333333333333
4.21666666666667	4.78333333333333	NA	NA	NA	NA	0.988095238095238	0.583333333333333
1.26666666666667	1.9	NA	NA	NA	NA	3.12142857142857	3
4.09047619047619	5.9	NA	NA	NA	NA	1.83809523809524	1.66666666666667
3.08809523809524	3.5	NA	NA	NA	NA	1.69285714285714	1.46666666666667
0.976190476190476	1.16666666666667	NA	NA	NA	NA	4.76666666666667	1.91666666666667
3.95238095238095	4.25	NA	NA	NA	NA	2.05952380952381	1.95
2.77857142857143	3	NA	NA	NA	NA	NA	NA
