# Supplementary material for: Nicotine engages a VTA-NAc feedback loop to inhibit amygdala-projecting dopamine neurons and induce anxiety-like behaviors
Source: Nat Commun. 2025 Jul 4;16:6196. doi: 10.1038/s41467-025-61180-8 (PMC12227735; doi:10.1038/s41467-025-61180-8)
Supplement: Supplementary file 4 — Source Data [file 41467_2025_61180_MOESM4_ESM.zip › B2retroAmg_male_female_Nicotine variation from baseline(Hz)_FigureS7B.csv]

Baseline_Male_ACT_Hz	Nicotine_Male_ACT_Hz	Baseline_Female_ACT_Hz	Nicotine_Female_ACT_Hz	Baseline_Male_INH_Hz	Nicotine_Male_INH_Hz	Baseline_Female_INH_Hz	Nicotine_Female_INH_Hz
1.48333333333333	1.93333333333333	4.32380952380952	4.53333333333333	1.43809523809524	1.38333333333333	2.34285714285714	2.2
2.02142857142857	2.46666666666667	2.16190476190476	2.61666666666667	1.82142857142857	1.73333333333333	2.3	2.06666666666667
2.01904761904762	2.25	0.997619047619048	1.11666666666667	NA	NA	1.23333333333333	1.16666666666667
2.85238095238095	3.1	3.46190476190476	3.63333333333333	NA	NA	0.892857142857143	0.783333333333333
1.27857142857143	1.36666666666667	NA	NA	NA	NA	0.616666666666667	0.566666666666667
3.9	4.25	NA	NA	NA	NA	0.685714285714286	0.6
1.02857142857143	1.13333333333333	NA	NA	NA	NA	2.61666666666667	2.4
2.95238095238095	3.13333333333333	NA	NA	NA	NA	NA	NA
1.13095238095238	1.51666666666667	NA	NA	NA	NA	NA	NA
