# Supplementary material for: Nicotine engages a VTA-NAc feedback loop to inhibit amygdala-projecting dopamine neurons and induce anxiety-like behaviors
Source: Nat Commun. 2025 Jul 4;16:6196. doi: 10.1038/s41467-025-61180-8 (PMC12227735; doi:10.1038/s41467-025-61180-8)
Supplement: Supplementary file 4 — Source Data [file 41467_2025_61180_MOESM4_ESM.zip › Paired_nicotine_firing varation (% of baseline)_FigS5C.csv]

;Time1;Time2;Time3;Time4;Time5;Time6;Time7;Time8;Time9;Time10;Time11;Time12;Time13;Time14;Time15;Time16;Time17;Time18;Time19;Time20;Time21;Time22;Time23;Time24;Time25;Time26;Time27;Time28;Time29;Time30;Time31;Time32;Time33;Time34;Time35;Time36;Time37;Time38;Time39;Time40;Time41;Time42;Time43;Time44;Time45;Time46;Time47;Time48;Time49;Time50;Time51;Time52;Time53;Time54;Time55;Time56;Time57;Time58;T…
Neuron1;91.0114592303107;92.203749089223;92.9986089951646;94.5883288070478;95.7806186659601;95.7806186659601;96.5754785719017;97.3703384778433;96.9729085248725;98.1651983837848;98.1651983837848;97.3703384778433;96.1780486189309;95.3831887129893;93.7934689011062;93.3960389481354;92.203749089223;92.203749089223;93.7934689011062;93.7934689011062;94.5883288070478;94.190898854077;94.5883288070478;94.9…
Neuron2;64.1106222501571;67.8818353236958;69.7674418604651;69.7674418604651;73.5386549340038;75.4242614707731;77.3098680075424;75.4242614707731;77.3098680075424;81.0810810810811;81.0810810810811;86.7379006913891;88.6235072281584;88.6235072281584;88.6235072281584;88.6235072281584;90.5091137649277;88.6235072281584;88.6235072281584;92.3947203016971;92.3947203016971;96.1659333752357;99.9371464487744;…
Neuron3;91.4060791602886;93.1554778045047;94.4675267876667;94.4675267876667;95.3422261097748;96.6542750929368;97.5289744150448;97.9663240760988;98.4036737371528;95.7795757708288;95.3422261097748;95.3422261097748;96.6542750929368;97.0916247539908;98.8410233982069;99.7157227203149;101.027771703477;100.153072381369;98.8410233982069;99.7157227203149;100.590422042423;100.590422042423;99.7157227203149;…
Neuron4;143.666323377961;143.151390319258;144.438722966014;144.696189495366;144.696189495366;143.923789907312;144.181256436663;143.151390319258;142.636457260556;140.834191555098;139.804325437693;138.259526261586;136.714727085479;135.942327497425;135.427394438723;132.852729145211;131.565396498455;132.080329557158;130.278063851699;130.020597322348;129.248197734295;129.248197734295;127.703398558187;…
Neuron5;94.1858721191821;94.7857821326801;95.985602159676;95.985602159676;95.3856921461781;93.5859621056841;95.3856921461781;92.3861420786882;91.1863220516922;91.7862320651902;90.5864120381943;95.985602159676;95.985602159676;95.985602159676;97.185422186672;97.78533220017;99.5850622406639;100.184972254162;100.78488226766;101.984702294656;102.584612308154;105.584162375644;104.384342348648;106.78398…
Neuron6;74.4940854433473;74.4940854433473;73.9075178414312;73.3209502395151;72.734382637599;73.9075178414312;73.3209502395151;73.9075178414312;73.9075178414312;75.0806530452635;75.0806530452635;76.2537882490957;75.6672206471796;76.8403558510118;78.0134910548441;76.8403558510118;76.8403558510118;77.426923452928;75.6672206471796;77.426923452928;78.0134910548441;76.8403558510118;76.8403558510118;77.…
