# Supplementary material for: Nicotine engages a VTA-NAc feedback loop to inhibit amygdala-projecting dopamine neurons and induce anxiety-like behaviors
Source: Nat Commun. 2025 Jul 4;16:6196. doi: 10.1038/s41467-025-61180-8 (PMC12227735; doi:10.1038/s41467-025-61180-8)
Supplement: Supplementary file 4 — Source Data [file 41467_2025_61180_MOESM4_ESM.zip › Paired_opto_firing varation (% of baseline)_FigS5C.csv]

;Time1;Time2;Time3;Time4;Time5;Time6;Time7;Time8;Time9;Time10;Time11;Time12;Time13;Time14;Time15;Time16;Time17;Time18;Time19;Time20;Time21;Time22;Time23;Time24;Time25;Time26;Time27;Time28;Time29;Time30;Time31;Time32;Time33;Time34;Time35;Time36;Time37;Time38;Time39;Time40;Time41;Time42;Time43;Time44;Time45;Time46;Time47;Time48;Time49;Time50;Time51;Time52;Time53;Time54;Time55;Time56;Time57;Time58;T…
Neuron1;117.799143572756;115.860063020118;115.860063020118;115.375292881958;115.860063020118;115.375292881958;114.890522743799;114.405752605639;114.405752605639;112.951442191161;111.981901914842;111.012361638523;110.527591500364;111.981901914842;110.527591500364;110.527591500364;107.618970671407;106.649430395088;106.164660256928;104.22557970429;104.71034984245;104.22557970429;104.22557970429;103.…
Neuron2;146.178052989544;142.523601664806;138.869150340067;142.523601664806;140.087300781647;140.087300781647;142.523601664806;138.869150340067;136.432849456908;137.650999898487;137.650999898487;141.305451223226;140.087300781647;136.432849456908;137.650999898487;133.996548573749;133.996548573749;129.123946807431;125.469495482692;124.251345041113;118.160592833215;114.506141508476;114.506141508476;…
Neuron3;97.1474832134864;98.2903947807038;99.4333063479213;99.4333063479213;99.147578456117;98.2903947807038;98.2903947807038;98.0046668888995;99.4333063479213;99.7190342397257;100.290490023334;101.147673698748;100.00476213153;99.4333063479213;99.7190342397257;98.2903947807038;98.8618505643126;98.5761226725082;99.4333063479213;100.00476213153;100.00476213153;100.576217915139;100.290490023334;100.…
Neuron4;100.208768267223;100.42288956694;101.065253466089;101.921738664954;102.349981264386;103.420587762968;103.206466463251;102.564102564103;102.13585996467;101.707617365237;100.851132166372;100.851132166372;100.208768267223;99.5664043680745;99.7805256677908;99.5664043680745;98.9240404689256;98.9240404689256;99.1381617686419;99.3522830683582;99.1381617686419;99.1381617686419;99.1381617686419;98…
Neuron5;97.2560652611505;97.2560652611505;97.2560652611505;95.9847441466257;95.9847441466257;92.8064413603136;93.442101917576;94.0777624748385;94.7134230321009;94.7134230321009;93.442101917576;92.1707808030512;92.8064413603136;94.0777624748385;94.0777624748385;94.0777624748385;91.5351202457887;94.7134230321009;92.1707808030512;90.8994596885263;92.8064413603136;94.0777624748385;94.0777624748385;90…
Neuron6;101.396968281602;100.887435777674;102.416033289457;101.906500785529;102.416033289457;102.416033289457;104.963695809095;106.492293320878;108.530423336589;108.530423336589;110.568553352299;113.625748375865;114.135280879793;116.682943399431;117.702008407286;118.721073415142;119.740138422997;119.230605919069;119.740138422997;121.26873593478;121.778268438707;123.30686595049;124.835463462273;12…
