# Supplementary material for: Nicotine engages a VTA-NAc feedback loop to inhibit amygdala-projecting dopamine neurons and induce anxiety-like behaviors
Source: Nat Commun. 2025 Jul 4;16:6196. doi: 10.1038/s41467-025-61180-8 (PMC12227735; doi:10.1038/s41467-025-61180-8)
Supplement: Supplementary file 4 — Source Data [file 41467_2025_61180_MOESM4_ESM.zip › Inhibited_Nicotine_Opto_Max frequency variation from baseline(Hz)_FigS5E.csv]

Baseline_Opto	Stim_Opto	Baseline_Saline	Injection_Saline	Baseline_Nicotine	Injection_Nicotine	Baseline_Nicotine_Opto	Injection_Nicotine_Opto
5.03888888888889	5.6	5.47142857142857	6.38333333333333	6.45714285714286	2.81666666666667	4.62380952380952	8.18333333333333
5.68333333333333	7	6.57857142857143	7.51666666666667	7.16666666666667	2.98333333333333	3.98333333333333	10.3833333333333
6.97777777777778	7.3	7.64761904761905	3.28333333333333	6.7452380952381	1.35	6.87619047619048	10.3166666666667
4.87777777777778	4.2	5.69761904761905	3.18333333333333	3.43571428571429	0.7	4.96428571428571	0.616666666666667
1.31666666666667	1.43333333333333	1.17380952380952	1.61666666666667	1.24285714285714	0.6	1.61190476190476	3.48333333333333
1.24444444444444	1.38333333333333	0.983333333333333	1.25	1.3547619047619	0.866666666666667	1.23809523809524	1.9
