# Supplementary material for: Nicotine engages a VTA-NAc feedback loop to inhibit amygdala-projecting dopamine neurons and induce anxiety-like behaviors
Source: Nat Commun. 2025 Jul 4;16:6196. doi: 10.1038/s41467-025-61180-8 (PMC12227735; doi:10.1038/s41467-025-61180-8)
Supplement: Supplementary file 4 — Source Data [file 41467_2025_61180_MOESM4_ESM.zip › Saline_Nic_Nicopto_Max of firing variation(% from baseline)_Fig5D.csv]

Saline	Nic	Nicopto
17.7103342297349	-56.2034337544542	75.6708407871199
15.2347492813797	-57.6080521018354	147.099652949926
-57.382368848026	-79.083279535184	50.242718446602
-42.7929614376638	-79.8076923076923	-87.6460767946578
38.0782918149466	-51.5151515151515	118.848167539267
28.4796573875803	-36.7781155015198	53.2773109243697
