# Supplementary material for: Nicotine engages a VTA-NAc feedback loop to inhibit amygdala-projecting dopamine neurons and induce anxiety-like behaviors
Source: Nat Commun. 2025 Jul 4;16:6196. doi: 10.1038/s41467-025-61180-8 (PMC12227735; doi:10.1038/s41467-025-61180-8)
Supplement: Supplementary file 4 — Source Data [file 41467_2025_61180_MOESM4_ESM.zip › Inhibited_Light_10Hz_20Hz_Max of variation(Hz)_Fig4G.csv]

Baseline10Hz	Light10Hz	Baseline20Hz	Light20Hz
3.47380952380952	0.05	3.66428571428571	1.38333333333333
7.84285714285714	6.38333333333333	2.27857142857143	1.53333333333333
5.83571428571429	4.65	1.52619047619048	1.06666666666667
2.18571428571429	1.28333333333333	2.0547619047619	0.4
5.83571428571429	2.98333333333333	4.83333333333333	3.93333333333333
3.32142857142857	2.23333333333333	2.40952380952381	1.8
1.45238095238095	0.65	3.84047619047619	3.43333333333333
1.53095238095238	0.866666666666667	2.24047619047619	1.83333333333333
3.50714285714286	0.75	NA	NA
6.08809523809524	5.16666666666667	NA	NA
2.36904761904762	1.66666666666667	NA	NA
4.62142857142857	3.18333333333333	NA	NA
3.87857142857143	1.85	NA	NA
