# Supplementary material for: Nicotine engages a VTA-NAc feedback loop to inhibit amygdala-projecting dopamine neurons and induce anxiety-like behaviors
Source: Nat Commun. 2025 Jul 4;16:6196. doi: 10.1038/s41467-025-61180-8 (PMC12227735; doi:10.1038/s41467-025-61180-8)
Supplement: Supplementary file 4 — Source Data [file 41467_2025_61180_MOESM4_ESM.zip › Activated_Light_10Hz_20Hz_Max of variation(Hz)_Fig4F.csv]

Baseline10Hz	Light10Hz	Baseline20Hz	Light20Hz
4.24761904761905	8.2	0.923809523809524	2.5
0.892857142857143	4.1	3.94761904761905	7.83333333333333
3.62857142857143	9.31666666666667	1.36190476190476	1.83333333333333
1.70952380952381	2	1.8547619047619	5.25
1.03333333333333	1.43333333333333	10.9357142857143	16.9333333333333
2.25	3	0.916666666666667	3.98333333333333
4.65714285714286	9.05	NA	NA
0.857142857142857	1.05	NA	NA
1.96666666666667	6.9	NA	NA
3.96666666666667	12.7666666666667	NA	NA
2.46190476190476	2.61666666666667	NA	NA
2.67142857142857	3.31666666666667	NA	NA
9.13571428571429	20.15	NA	NA
2.58333333333333	3.71666666666667	NA	NA
2.11904761904762	2.96666666666667	NA	NA
