# Supplementary material for: Nicotine engages a VTA-NAc feedback loop to inhibit amygdala-projecting dopamine neurons and induce anxiety-like behaviors
Source: Nat Commun. 2025 Jul 4;16:6196. doi: 10.1038/s41467-025-61180-8 (PMC12227735; doi:10.1038/s41467-025-61180-8)
Supplement: Supplementary file 4 — Source Data [file 41467_2025_61180_MOESM4_ESM.zip › NoLight_Light_Max of firing variation (% from baseline)_Fig4E.csv]

NoLight	Light
14.1816143497758	94.274432379072
34.4	350.343249427918
23.0971128608924	162.287390029325
25.7660167130919	22.2929936305732
6.45161290322581	35.9683794466403
10.3703703703704	34.5794392523364
18.8139059304703	87.8080415045396
5	22.6277372262774
22.0338983050847	265.562913907285
11.7647058823529	220.669806384092
3.57833655705994	5.81297388374054
6.06060606060608	23.4108527131783
32.8120927808183	108.313590351066
6.45161290322579	43.5237329042639
12.4719101123596	41.2698412698413
-9.20000000000002	-31.1740890688259
-15.9735349716446	-40.4109589041096
105.594405594406	214.666666666667
-50.2994011976048	-61.3215149073328
-6.75182481751825	-20.7792207792208
8.95316804407713	54.6728971962617
-8.62068965517241	-27.5862068965517
-14.4444444444444	-11.9887165021157
-4.60405156537753	-16.7479674796748
-11.3733905579399	-45.5417066155321
-5.45977011494253	-7.73130544993664
-0.699096999708701	-5.28195968359275
1.12570356472794	3.77668308702792
-5.64915758176413	-38.5143838557321
59.5785440613027	54.5299145299145
-11.720356408499	-98.562874251497
-1.18397085610199	-18.4021304926764
-5.18155854753161	-20.2857142857143
-6.20915032679738	-40.3678606001936
-15.1774785801714	-49.2558469170801
-13.1899641577061	-33.4987593052109
-28.8524590163934	-54.1850220264317
-8.55365474339035	-44.0107671601615
-28.7169042769857	-77.6119402985075
-2.54204145482987	-15.2426520847573
-13.4673366834171	-32.7731092436975
-1.54559505409581	-30.9846431797651
-11.9091467157766	-51.9220357336221
