# Supplementary material for: Nicotine engages a VTA-NAc feedback loop to inhibit amygdala-projecting dopamine neurons and induce anxiety-like behaviors
Source: Nat Commun. 2025 Jul 4;16:6196. doi: 10.1038/s41467-025-61180-8 (PMC12227735; doi:10.1038/s41467-025-61180-8)
Supplement: Supplementary file 4 — Source Data [file 41467_2025_61180_MOESM4_ESM.zip › D2_activated_inhibited_Max frequency variation from baseline(Hz)_FigS4D.csv]

D2_Activated_BaselineSaline	D2_Activated_Saline	D2_Activated_Baseline	D2_Activated_Nic	D2_Inhibited_BaselineSaline	D2_Inhibited_Saline	D2_Inhibited_Baseline	D2_Inhibited_Nic
2.49285714285714	2.38333333333333	2.13333333333333	2.41666666666667	1.15714285714286	1.05	1.9047619047619	1.11666666666667
2.1452380952381	2.26666666666667	2.35238095238095	2.66666666666667	2.37619047619048	2.3	2.43809523809524	1.96666666666667
2	2.05	2.09761904761905	2.93333333333333	3.33809523809524	3.3	3.37380952380952	2.8
0.852380952380952	0.883333333333333	0.766666666666667	0.933333333333333	3.71666666666667	3.41666666666667	3.64047619047619	3.53333333333333
2.57380952380952	2.58333333333333	2.90952380952381	3.63333333333333	3.0952380952381	2.01666666666667	3.69047619047619	0.55
1.64761904761905	1.75	1.96904761904762	2.26666666666667	4.12142857142857	3.81666666666667	3.78095238095238	3.36666666666667
3.0547619047619	3.38333333333333	3.08809523809524	3.15	6.75238095238095	6.55	6.22857142857143	5.76666666666667
2.8	2.85	2.82619047619048	3.16666666666667	4.13809523809524	3.81666666666667	4.33095238095238	3.2
2.53571428571429	2.55	2.60952380952381	2.81666666666667	2.0452380952381	2.03333333333333	2.1047619047619	1.31666666666667
2.85238095238095	2.83333333333333	2.8	3.1	NA	NA	NA	NA
2.18333333333333	2.26666666666667	2.1547619047619	2.41666666666667	NA	NA	NA	NA
1.10714285714286	1.18333333333333	1.02142857142857	1.18333333333333	NA	NA	NA	NA
3.3047619047619	3.48333333333333	3.25714285714286	4.03333333333333	NA	NA	NA	NA
1.4	1.41666666666667	1.38809523809524	1.53333333333333	NA	NA	NA	NA
4.57380952380952	4.81666666666667	4.4547619047619	4.76666666666667	NA	NA	NA	NA
2.48571428571429	2.53333333333333	2.45238095238095	2.55	NA	NA	NA	NA
1.04761904761905	1.11666666666667	0.99047619047619	1.25	NA	NA	NA	NA
1.98333333333333	2.2	2.13333333333333	2.38333333333333	NA	NA	NA	NA
1.98571428571429	1.96666666666667	1.86666666666667	2.15	NA	NA	NA	NA
2.46904761904762	2.53333333333333	2.28095238095238	2.91666666666667	NA	NA	NA	NA
3.05952380952381	3.11666666666667	2.93095238095238	3.48333333333333	NA	NA	NA	NA
5.91666666666667	6.05	6.00952380952381	6.18333333333333	NA	NA	NA	NA
3.38571428571429	3.36666666666667	3.03809523809524	3.38333333333333	NA	NA	NA	NA
1.80238095238095	1.86666666666667	2.26190476190476	2.38333333333333	NA	NA	NA	NA
4.5547619047619	4.73333333333333	4.59761904761905	5.1	NA	NA	NA	NA
4.47619047619048	4.85	3.63809523809524	3.73333333333333	NA	NA	NA	NA
4.60714285714286	4.83333333333333	4.60952380952381	5.96666666666667	NA	NA	NA	NA
4.59523809523809	4.76666666666667	4.41428571428571	4.81666666666667	NA	NA	NA	NA
