# Supplementary material for: Nicotine engages a VTA-NAc feedback loop to inhibit amygdala-projecting dopamine neurons and induce anxiety-like behaviors
Source: Nat Commun. 2025 Jul 4;16:6196. doi: 10.1038/s41467-025-61180-8 (PMC12227735; doi:10.1038/s41467-025-61180-8)
Supplement: Supplementary file 4 — Source Data [file 41467_2025_61180_MOESM4_ESM.zip › NAc_B2VEC_activated_inhibited_Max frequency variation from baseline(Hz)_Fig3F.csv]

NAc_Activated_BaselineSaline	NAc_Activated_Saline	NAc_Activated_Baseline	NAc_Activated_Nic	NAc_Inhibited_BaselineSaline	NAc_Inhibited_Saline	NAc_Inhibited_Baseline	NAc_Inhibited_Nic
1.82857142857143	1.86666666666667	1.77380952380952	1.9	0.564285714285714	0.35	1.58571428571429	0.716666666666667
1.82619047619048	1.85	1.87619047619048	2.06666666666667	3.68571428571429	3.61666666666667	3.93809523809524	3.8
1.02619047619048	1.06666666666667	1.13095238095238	1.95	2.36904761904762	2.3	2.88095238095238	1.56666666666667
0.904761904761905	0.866666666666667	0.607142857142857	0.75	1.5547619047619	2.1	1.99047619047619	0.766666666666667
0.728571428571429	0.9	0.561904761904762	0.95	3.89285714285714	3.8	3.97857142857143	3.43333333333333
0.471428571428571	0.516666666666667	0.433333333333333	0.766666666666667	1.00238095238095	0.816666666666667	0.988095238095238	0.583333333333333
1.36190476190476	1.43333333333333	1.15238095238095	1.4	3.21190476190476	3.2	3.12142857142857	3
1.17857142857143	1.16666666666667	1.09285714285714	1.2	1.94047619047619	1.9	1.83809523809524	1.66666666666667
2.2047619047619	2.31666666666667	2.30952380952381	2.9	1.55714285714286	1.56666666666667	1.69285714285714	1.46666666666667
1.84047619047619	2.03333333333333	2.15	2.55	4.1952380952381	4.35	4.76666666666667	1.91666666666667
4.58809523809524	4.48333333333333	4.21666666666667	4.78333333333333	2.03095238095238	1.95	2.05952380952381	1.95
1.81904761904762	1.8	1.26666666666667	1.9	3.22380952380952	3.05	2.94047619047619	2.78333333333333
4.74761904761905	4.41666666666667	4.09047619047619	5.9	2.8452380952381	2.51666666666667	2.83095238095238	2.03333333333333
3.22857142857143	3.18333333333333	3.08809523809524	3.5	1.11666666666667	1.08333333333333	1.09047619047619	0.666666666666667
1.30238095238095	1.16666666666667	0.976190476190476	1.16666666666667	1.29047619047619	1.21666666666667	1.27142857142857	0.9
4.00952380952381	4.05	3.95238095238095	4.25	NA	NA	NA	NA
3.0452380952381	3	2.77857142857143	3	NA	NA	NA	NA
