# Supplementary material for: Nicotine engages a VTA-NAc feedback loop to inhibit amygdala-projecting dopamine neurons and induce anxiety-like behaviors
Source: Nat Commun. 2025 Jul 4;16:6196. doi: 10.1038/s41467-025-61180-8 (PMC12227735; doi:10.1038/s41467-025-61180-8)
Supplement: Supplementary file 4 — Source Data [file 41467_2025_61180_MOESM4_ESM.zip › Amg_B2VEC_activated_inhibited_Max frequency variation from baseline(Hz)_Fig3I.csv]

Amg_Activated_BaselineSaline	Amg_Activated_Saline	Amg_Activated_Baseline	Amg_Activated_Nic	Amg_Inhibited_BaselineSaline	Amg_Inhibited_Saline	Amg_Inhibited_Baseline	Amg_Inhibited_Nic
4.55952380952381	4.71666666666667	4.32380952380952	4.53333333333333	2.19047619047619	2	2.34285714285714	2.2
1.98571428571429	2.05	2.16190476190476	2.61666666666667	2.21904761904762	2.11666666666667	2.3	2.06666666666667
1.20238095238095	1.18333333333333	0.997619047619048	1.11666666666667	1.64285714285714	1.51666666666667	1.43809523809524	1.38333333333333
1.73333333333333	1.68333333333333	1.48333333333333	1.93333333333333	1.83333333333333	1.73333333333333	1.82142857142857	1.73333333333333
2.1547619047619	2.25	2.02142857142857	2.46666666666667	1.28333333333333	1.18333333333333	1.23333333333333	1.16666666666667
1.92857142857143	1.93333333333333	2.01904761904762	2.25	0.9	0.833333333333333	0.892857142857143	0.783333333333333
3.04761904761905	3.15	2.85238095238095	3.1	0.859523809523809	0.683333333333333	0.616666666666667	0.566666666666667
1.31904761904762	1.33333333333333	1.27857142857143	1.36666666666667	0.969047619047619	0.833333333333333	0.685714285714286	0.6
3.32857142857143	3.65	3.9	4.25	2.97380952380952	2.73333333333333	2.61666666666667	2.4
0.978571428571429	0.983333333333333	1.02857142857143	1.13333333333333	NA	NA	NA	NA
3.32142857142857	3.33333333333333	2.95238095238095	3.13333333333333	NA	NA	NA	NA
1.11428571428571	1.13333333333333	1.13095238095238	1.51666666666667	NA	NA	NA	NA
3.54047619047619	3.51666666666667	3.46190476190476	3.63333333333333	NA	NA	NA	NA
