# Supplementary material for: Nicotine engages a VTA-NAc feedback loop to inhibit amygdala-projecting dopamine neurons and induce anxiety-like behaviors
Source: Nat Commun. 2025 Jul 4;16:6196. doi: 10.1038/s41467-025-61180-8 (PMC12227735; doi:10.1038/s41467-025-61180-8)
Supplement: Supplementary file 4 — Source Data [file 41467_2025_61180_MOESM4_ESM.zip › Amg_GFP_B2VEC_Nic_Saline_Max variation (% from baseline)_Fig3H.csv]

Amg_GFP_Nicotine	Amg_GFP_Saline	Amg_B2VEC_Nicotine	Amg_B2VEC_Saline
-11.2097669256382	-12.0783460282916	4.66570466570467	3.42622201918684
-7.03764320785598	13.2352941176471	-5.79839429081177	-8.83190883190883
1.94285714285715	-2.33644859813086	21.1186113789778	3.25288562434416
-6.55270655270655	-6.20689655172414	-9.7361237488626	-4.69043151969981
-3.6948748510131	-4.93273542600897	10.7438016528926	-8.33333333333331
5.50363447559708	6.70511896178805	30.8885754583921	-8.93512851897185
15.8249158249158	-11.284046692607	5.50724637681159	4.63692038495188
18.2692307692307	-13.6818687430478	-3.62844702467343	-7.26114649681529
5.93013809910643	10.1874490627547	21.1873080859775	4.24710424710425
-5.06947052196772	5.60000000000001	10.7942973523422	-10.2204408817635
NA	NA	3.0583873957368	-3.23679727427599
NA	NA	-4.58715596330275	-5.13112884834663
NA	NA	10.8829568788501	-3.55220667384285
NA	NA	8.45481049562682	-4.50204638472034
NA	NA	6.32090761750405	-7.74091627172197
NA	NA	8.91617725573946	9.0230242688239
NA	NA	10.5691056910569	-7.49464668094218
NA	NA	5.91549295774647	-1.06716886377905
NA	NA	32.6047358834244	-19.8515769944341
NA	NA	-1.97628458498023	5.18834399431417
NA	NA	2.80065897858319	-8.0597014925373
NA	NA	-5.08474576271186	-7.64227642276423
NA	NA	-11.943793911007	-8.46681922196795
NA	NA	-7.16723549488056	-20.1946472019465
NA	NA	-0.924974306269249	-3.886925795053
NA	NA	-12.4620060790274	-14.1630901287554
NA	NA	-8.13397129186602	-8.18754373687894
NA	NA	-6.89127105666155	-23.1701631701632
NA	NA	4.99698976520168	-2.94464075382804
