# Supplementary material for: Nicotine engages a VTA-NAc feedback loop to inhibit amygdala-projecting dopamine neurons and induce anxiety-like behaviors
Source: Nat Commun. 2025 Jul 4;16:6196. doi: 10.1038/s41467-025-61180-8 (PMC12227735; doi:10.1038/s41467-025-61180-8)
Supplement: Supplementary file 4 — Source Data [file 41467_2025_61180_MOESM4_ESM.zip › NAc_GFP_B2VEC_Nic_Saline_Max variation (% from baseline)_Fig3E.csv]

NAc_GFP_Nicotine	NAc_GFP_Saline	NAc_B2VEC_Nicotine	NAc_B2VEC_Saline
9.67741935483872	7.99475753604193	7.54716981132076	2.16647662485747
4.21052631578948	-10.2890173410405	10.2222222222222	-36.8421052631579
-9.34844192634561	3.41463414634146	70.8029197080292	-1.92090395480226
-2.28108903605592	-3.11820159535897	24.1379310344828	14.9911816578483
-4.07239819004523	-5.61990561990561	64.0287769784173	46.2140992167102
-7.83410138248847	-16.8	69.5852534562212	1.36986301369863
7.72762050497322	-13.782991202346	22.8519195612431	3.22580645161293
9.95260663507109	-16.3636363636364	9.71428571428571	-22.0417633410673
12.0363361090083	9.41096817874069	26.3157894736842	22.0338983050847
-3.13152400835072	-3.13152400835072	18.0327868852459	-2.40770465489567
9.68703427719822	5.55555555555554	13.6071251855517	-17.6470588235294
-3.87288977159882	-4.92753623188408	51.4950166112957	2.39172592113769
-1.50375939849626	10.8910891089109	44.0488301119023	3.33692142088267
1.83299389002036	-3.82728164867518	13.3603238866397	6.52463382157124
-7.51445086705203	-2.63766774641368	20.4301075268817	10.934393638171
-3.7344398340249	3.64145658263307	7.70855332629355	-4.09836065573769
1.55902004454343	-4.36005625879042	8.43373493975903	-9.24369747899161
6.41891891891892	8.69739478957915	-53.4506089309878	-5.30401034928849
5.12581547064306	-1.63187855787476	-3.44097406034939	-10.6508875739645
NA	NA	-45.4677302393038	4.71841704718419
NA	NA	-61.4659685863874	-9.38053097345131
NA	NA	-13.717277486911	-6.81818181818184
NA	NA	-41.544885177453	9.9099099099099
NA	NA	-4	-8.50869167429094
NA	NA	-9.60451977401129	-11.5207373271889
NA	NA	-13.5135135135135	-13.3039647577093
NA	NA	-59.7902097902098	-4.4776119402985
NA	NA	-5.26315789473685	-22.4555735056543
NA	NA	-5.04619758351102	-3.3457249070632
NA	NA	-28.2880235121234	-5.50161812297736
NA	NA	-39.2789373814042	1.19729307652264
NA	NA	-28.830313014827	-4.52674897119341
