# Supplementary material for: Nicotine engages a VTA-NAc feedback loop to inhibit amygdala-projecting dopamine neurons and induce anxiety-like behaviors
Source: Nat Commun. 2025 Jul 4;16:6196. doi: 10.1038/s41467-025-61180-8 (PMC12227735; doi:10.1038/s41467-025-61180-8)
Supplement: Supplementary file 4 — Source Data [file 41467_2025_61180_MOESM4_ESM.zip › Coordinates_ML_DV_AP_NAc_Amg_FigS2E.csv]

NAc_ML_.µm.	Amg_ML_.µm.	NAc_DV_.µm.	Amg_DV_.µm.	NAc_AP_.mm.	Amg_AP_.mm.
852.2	547.55	4370.35	4231.8	2.8	3.3
632.75	566.7	4627.95	4179.85	3.2	3.3
451.65	750.35	4080.2	4134.8	3.3	2.9
416.3	521.25	4480.75	4548.75	3.8	3
548.9	572.5	4616.55	4474.7	3.5	3.1
544.25	774.35	4307.45	4394.1	3.2	3.5
616.3	426.65	4420.95	4178.3	3.6	3.3
435.4	477.6	4181	4164.4	3.5	3.4
709.35	503.8	4179.9	4308.7	3.5	3.1
382.85	448.55	4262.7	4445.65	3.1	3.5
373.75	557.65	4370.5	4163.7	3.1	3.4
451.2	585.85	4358.9	4511.05	3.8	3
377.7	388.55	4163.15	4236.75	3.4	3.3
477.05	645.9	4292.5	4327.95	3.5	3.2
NA	266.3	NA	4117.95	NA	3.4
NA	589.05	NA	4328.65	NA	3
NA	661.45	NA	4130.15	NA	2.9
