# Supplementary material for: Nicotine engages a VTA-NAc feedback loop to inhibit amygdala-projecting dopamine neurons and induce anxiety-like behaviors
Source: Nat Commun. 2025 Jul 4;16:6196. doi: 10.1038/s41467-025-61180-8 (PMC12227735; doi:10.1038/s41467-025-61180-8)
Supplement: Supplementary file 4 — Source Data [file 41467_2025_61180_MOESM4_ESM.zip › Paired_NAc_Amg_correlation_Maximum Frequency variation (% from baseline)_Fig2H.csv]

Rep_Ethanol_NAc	Rep_Nicotine_NAc	Rep_Ethanol_Amg	Rep_Nicotine_Amg
3.40611353711792	7.74907749077489	-4.6228710462287	-9.15907873594001
12.6976521322473	35.1285189718482	-16.4556962025316	-37.1428571428571
13.5593220338983	14.0425531914894	-16.4763458401305	-36.6906474820144
6.36871508379888	11.2107623318386	-22.0153340635268	-40.8530805687204
17.0212765957447	13.4751773049645	-45.2991452991453	-63.6363636363636
7.69230769230771	29.8969072164948	-11.9617224880383	-61.5846338535414
7.70811921891058	18.4864864864865	-58.0893682588598	-45.8038422649141
8.25688073394495	6.86456400742117	-17.5037147102526	-21.5592203898051
4.4559585492228	8.10810810810811	-6.5155807365439	-12.7707244212099
11.304347826087	42.1319796954315	-12.9533678756477	-23.1850117096019
9.09090909090909	21.7813765182186	-6.48610121168925	-3.68098159509202
-39.1360412637008	8.42105263157895	-19.1919191919192	-18.3673469387755
-39.5485770363101	-21.6617210682493	-27.5510204081633	-44.1048034934498
NA	NA	25.4901960784314	-29.4117647058823
NA	NA	18.2817182817183	-31.1909262759924
NA	NA	30.1260022909507	17.4011812812358
