# Supplementary material for: Nicotine engages a VTA-NAc feedback loop to inhibit amygdala-projecting dopamine neurons and induce anxiety-like behaviors
Source: Nat Commun. 2025 Jul 4;16:6196. doi: 10.1038/s41467-025-61180-8 (PMC12227735; doi:10.1038/s41467-025-61180-8)
Supplement: Supplementary file 4 — Source Data [file 41467_2025_61180_MOESM4_ESM.zip › NAc_Amg_Ethanol_Max variation (% from baseline)_Fig2E.csv]

NAc_Ethanol	Amg_Ethanol
3.40611353711792	-4.6228710462287
12.6976521322473	-16.4556962025316
13.5593220338983	-16.4763458401305
6.36871508379888	-22.0153340635268
17.0212765957447	-45.2991452991453
7.69230769230771	-11.9617224880383
7.70811921891058	-58.0893682588598
8.25688073394495	-17.5037147102526
4.4559585492228	-6.5155807365439
11.304347826087	-12.9533678756477
9.09090909090909	-6.48610121168925
-39.1360412637008	-19.1919191919192
-39.5485770363101	-27.5510204081633
NA	25.4901960784314
NA	18.2817182817183
NA	30.1260022909507
