# Supplementary material for: Nicotine engages a VTA-NAc feedback loop to inhibit amygdala-projecting dopamine neurons and induce anxiety-like behaviors
Source: Nat Commun. 2025 Jul 4;16:6196. doi: 10.1038/s41467-025-61180-8 (PMC12227735; doi:10.1038/s41467-025-61180-8)
Supplement: Supplementary file 4 — Source Data [file 41467_2025_61180_MOESM4_ESM.zip › NAc_Amg_Nicotine_Saline_Max of variation (% of baseline)_Fig2D.csv]

NAc_Saline_Activated	NAc_Nic_Activated	Amg_Saline_Inhibited	Amg_Nic_Inhibited
98.5457656116339	107.749077490775	97.1463266545234	90.84092126406
107.219662058372	135.128518971848	80	62.8571428571429
103.675048355899	114.042553191489	74.8768472906404	63.3093525179856
100.318809776833	111.210762331839	95.9422903516682	59.1469194312796
97.1851851851852	113.475177304965	90.6882591093117	36.3636363636364
101.463414634146	129.896907216495	74.9090909090909	38.4153661464586
102.647657841141	118.486486486486	92.5449871465296	54.1961577350859
106.793802145411	106.864564007421	102.257728377909	78.4407796101949
99.5024875621891	108.108108108108	97.6779026217229	87.2292755787901
94.017094017094	142.131979695431	82.6291079812207	76.8149882903981
106.539074960128	121.781376518219	96.8807339449541	81.6326530612245
98.2214572576018	108.421052631579	101.694915254237	55.8951965065502
NA	NA	108.73786407767	70.5882352941177
NA	NA	93.891557995882	68.8090737240076
