# Supplementary material for: Nicotine engages a VTA-NAc feedback loop to inhibit amygdala-projecting dopamine neurons and induce anxiety-like behaviors
Source: Nat Commun. 2025 Jul 4;16:6196. doi: 10.1038/s41467-025-61180-8 (PMC12227735; doi:10.1038/s41467-025-61180-8)
Supplement: Supplementary file 4 — Source Data [file 41467_2025_61180_MOESM4_ESM.zip › NAc_Amg_Nicotine_Max frequency variation from baseline(Hz)_Fig2C.csv]

NAc_Baseline	NAc_Nic	Amg_Baseline	Amg_Nic
2.25714285714286	2.43333333333333	4.58333333333333	5.38333333333333
5.15238095238095	6.9	3.8952380952381	3.53333333333333
0.983333333333333	1.11666666666667	1.45952380952381	0.916666666666667
1.86190476190476	2.06666666666667	1.75	1.1
2.3547619047619	2.66666666666667	2.2	1.3
0.811904761904762	1.05	1.24285714285714	0.45
1.92857142857143	2.28333333333333	1.74047619047619	0.666666666666667
2.24285714285714	2.4	2.07142857142857	1.11666666666667
1.93333333333333	2.08333333333333	6.9452380952381	5.45
0.816666666666667	1.16666666666667	2.78809523809524	2.43333333333333
2.55952380952381	3.13333333333333	0.892857142857143	0.683333333333333
3.2047619047619	3.43333333333333	2.70714285714286	2.61666666666667
2.10238095238095	1.65	1.22857142857143	1
NA	NA	1.91666666666667	1.06666666666667
NA	NA	2.25952380952381	1.6
NA	NA	2.17380952380952	1.51666666666667
