# Supplementary material for: Nicotine engages a VTA-NAc feedback loop to inhibit amygdala-projecting dopamine neurons and induce anxiety-like behaviors
Source: Nat Commun. 2025 Jul 4;16:6196. doi: 10.1038/s41467-025-61180-8 (PMC12227735; doi:10.1038/s41467-025-61180-8)
Supplement: Supplementary file 4 — Source Data [file 41467_2025_61180_MOESM4_ESM.zip › NAc_Amg_Nicotine_Max variation (% from baseline)_Fig2B.csv]

NAc_Nic	Amg_Nic
7.74907749077489	-9.15907873594001
35.1285189718482	-37.1428571428571
14.0425531914894	-36.6906474820144
11.2107623318386	-40.8530805687204
13.4751773049645	-63.6363636363636
29.8969072164948	-61.5846338535414
18.4864864864865	-45.8038422649141
6.86456400742117	-21.5592203898051
8.10810810810811	-12.7707244212099
42.1319796954315	-23.1850117096019
21.7813765182186	-3.68098159509202
8.42105263157895	-18.3673469387755
-21.6617210682493	-44.1048034934498
NA	-29.4117647058823
NA	-31.1909262759924
NA	17.4011812812358
