# Supplementary material for: Nicotine engages a VTA-NAc feedback loop to inhibit amygdala-projecting dopamine neurons and induce anxiety-like behaviors
Source: Nat Commun. 2025 Jul 4;16:6196. doi: 10.1038/s41467-025-61180-8 (PMC12227735; doi:10.1038/s41467-025-61180-8)
Supplement: Supplementary file 4 — Source Data [file 41467_2025_61180_MOESM4_ESM.zip › WT_EtOH_doses_inhibited_FigS1I.csv]

WT_Saline	EtOH_125mgkg	EtOH_250mgkg	EtOH_500mgkg	EtOH_750mgkg
-5.04463237021379	-7.01036199007166	-6.54391838036031	-90.5190617361003	-98.1460023174971
4.32513918443091	-13.8859050153799	-5.99151127970343	-39.1486402809782	-73.5235687195232
-1.75421938424289	-36.8937664019631	-3.77870033042446	-31.796571831581	-21.2994798554174
-1.80374209180241	-2.82396313364055	-26.3460117118654	-30.9473710116037	-11.9287539978857
-0.742917833559233	-4.67581869197595	-3.2103871448912	-6.05832076420313	-52.9393541939917
-0.0780065818786824	-18.688197964787	-75.8756038647343	0.325059555828787	-89.9357601713062
-3.98553918601968	2.98997882143588	-14.013957500196	-5.24558893657606	-75.3369757246614
-1.13699102829538	-0.803679757217125	-23.8499146047305	-90.7413314800123	-47.7478979918004
-4.97074259516198	-3.10330747243773	0.723981900452486	-92.3332373187725	NA
-11.383368705383	-12.1033314511576	-11.3095238095238	-66.5068842427333	NA
0.123700537976063	NA	NA	-54.7639809324497	NA
-18.3044955618311	NA	NA	NA	NA
-1.78894199512756	NA	NA	NA	NA
-0.970226183979136	NA	NA	NA	NA
-4.2124254442801	NA	NA	NA	NA
-19.310807786977	NA	NA	NA	NA
4.32513918443091	NA	NA	NA	NA
-1.75421938424289	NA	NA	NA	NA
9.33054525868899	NA	NA	NA	NA
-4.97074259516198	NA	NA	NA	NA
0.123700537976063	NA	NA	NA	NA
-18.3044955618311	NA	NA	NA	NA
-1.78894199512756	NA	NA	NA	NA
-0.970226183979136	NA	NA	NA	NA
-4.2124254442801	NA	NA	NA	NA
-5.58723807013548	NA	NA	NA	NA
-5.04463237021379	NA	NA	NA	NA
4.32513918443091	NA	NA	NA	NA
-1.75421938424289	NA	NA	NA	NA
9.33054525868899	NA	NA	NA	NA
-19.310807786977	NA	NA	NA	NA
0.123700537976063	NA	NA	NA	NA
-18.3044955618311	NA	NA	NA	NA
-4.2124254442801	NA	NA	NA	NA
-5.58723807013548	NA	NA	NA	NA
-5.04463237021379	NA	NA	NA	NA
-1.75421938424289	NA	NA	NA	NA
-11.383368705383	NA	NA	NA	NA
-0.742917833559233	NA	NA	NA	NA
