# Supplementary material for: Nicotine engages a VTA-NAc feedback loop to inhibit amygdala-projecting dopamine neurons and induce anxiety-like behaviors
Source: Nat Commun. 2025 Jul 4;16:6196. doi: 10.1038/s41467-025-61180-8 (PMC12227735; doi:10.1038/s41467-025-61180-8)
Supplement: Supplementary file 4 — Source Data [file 41467_2025_61180_MOESM4_ESM.zip › WT_EtOH_doses_activated_FigS1I.csv]

WT_Saline	EtOH_125mgkg	EtOH_250mgkg	EtOH_500mgkg	EtOH_750mgkg
-0.324562840744079	16.6292092633444	8.42562359039955	10.7233544746591	49.441931590031
14.3165542885945	18.6830018698695	7.24634777661134	71.1443308287338	52.0332757318143
0.21051328982054	-2.68858754316264	27.5051759834368	3.74024031043996	43.3406285140805
-6.05102731993676	35.5860510171133	35.887482419128	27.2962374903772	43.488008342023
-3.3222190977383	0.684789890251679	23.0762672962161	30.2368834204343	21.4332656357985
6.58621723036141	13.5959378365903	28.8708116207221	20.894659157047	126.226372637264
-1.09107335209704	NA	37.8475188115411	141.143102707349	NA
0.442609280701177	NA	48.0258906417461	3.68724465498656	NA
-0.859715179545134	NA	5.7887585961832	22.5730464152197	NA
-6.31163708086787	NA	NA	NA	NA
4.74810905892701	NA	NA	NA	NA
-0.324562840744079	NA	NA	NA	NA
14.3165542885945	NA	NA	NA	NA
17.4970292137607	NA	NA	NA	NA
0.21051328982054	NA	NA	NA	NA
0.442609280701177	NA	NA	NA	NA
-0.859715179545134	NA	NA	NA	NA
-6.31163708086787	NA	NA	NA	NA
0.648965689008634	NA	NA	NA	NA
4.74810905892701	NA	NA	NA	NA
0.21051328982054	NA	NA	NA	NA
-6.05102731993676	NA	NA	NA	NA
-0.609229919574759	NA	NA	NA	NA
17.4970292137607	NA	NA	NA	NA
-0.859715179545134	NA	NA	NA	NA
-6.31163708086787	NA	NA	NA	NA
0.648965689008634	NA	NA	NA	NA
4.74810905892701	NA	NA	NA	NA
0.21051328982054	NA	NA	NA	NA
-6.05102731993676	NA	NA	NA	NA
