# Supplementary material for: Nicotine engages a VTA-NAc feedback loop to inhibit amygdala-projecting dopamine neurons and induce anxiety-like behaviors
Source: Nat Commun. 2025 Jul 4;16:6196. doi: 10.1038/s41467-025-61180-8 (PMC12227735; doi:10.1038/s41467-025-61180-8)
Supplement: Supplementary file 4 — Source Data [file 41467_2025_61180_MOESM4_ESM.zip › coinjection_Inhibited Neurons_Maximum Firing varaition (% from baseline)_FigS1J.csv]

repnic	repeth	repdouble
-68.6158401184308	-48.294434470377	-85.9649122807018
-7.99347471451875	-8.9430894308943	-12.4409448818898
-49.2260061919505	-39.9116347569956	-45.0800915331808
-29.1727140783745	-32.6530612244898	-55.8897243107769
-73.3333333333333	-46.2654486835035	-95.9327336722722
-68.4803001876173	-17.8885630498534	-79.324055666004
-25.3456221198157	-100	-81.0955961331901
-10	-5.48112058465287	-13.8331573389652
