# Supplementary material for: Nicotine engages a VTA-NAc feedback loop to inhibit amygdala-projecting dopamine neurons and induce anxiety-like behaviors
Source: Nat Commun. 2025 Jul 4;16:6196. doi: 10.1038/s41467-025-61180-8 (PMC12227735; doi:10.1038/s41467-025-61180-8)
Supplement: Supplementary file 4 — Source Data [file 41467_2025_61180_MOESM4_ESM.zip › coinjection_Activated Neurons_Maximum Firing varaition (% from baseline)_FigS1J.csv]

repnic	repeth	repdouble
69.451476793249	29.3486590038314	113.745704467354
12.8277817150957	16.1290322580645	14.7563486616335
47.027027027027	10.8910891089109	82.1782178217822
40.9888357256778	59.1304347826087	75.0155376009944
72.180881511162	33.9055793991416	159.981429897864
12.3519458544839	4.18006430868166	16.4383561643836
11.2398609501738	17.0506912442396	11.7117117117117
31.6814159292036	10.6918238993711	105.917159763314
5.24233432245302	6.93467336683416	13.9318885448916
4	14.6067415730337	10.4093567251462
3.39138405132906	6.66666666666667	10.5263157894737
7.97024442082891	18.8042430086789	25.5411255411255
15.6709956709957	20.7142857142857	19.9294532627866
15.1515151515151	29.7902097902098	102.298850574713
9.43396226415095	13.915857605178	24.0592930444698
8.27067669172934	10.4258443465492	26.775956284153
11.8155619596542	12.8900949796472	22.0338983050847
6.43402399127589	9.44625407166124	19.327731092437
12.8277817150957	16.1290322580645	14.7563486616335
5.1094890510949	6.66666666666667	5.05050505050507
21.3872832369942	9.70245795601552	30.8310991957104
11.0782865583456	9.54773869346734	13.8381201044386
14.1520467836257	6.35838150289018	8.88638920134983
