# Supplementary material for: Nicotine engages a VTA-NAc feedback loop to inhibit amygdala-projecting dopamine neurons and induce anxiety-like behaviors
Source: Nat Commun. 2025 Jul 4;16:6196. doi: 10.1038/s41467-025-61180-8 (PMC12227735; doi:10.1038/s41467-025-61180-8)
Supplement: Supplementary file 4 — Source Data [file 41467_2025_61180_MOESM4_ESM.zip › Antero-posterior position of neurons-distance from bregma(mm)_FigS1G.csv]

Act_AP	Inh_AP	ActInh_AP
2.8	3.4	3.4
3.2	3.2	3.4
3.3	3.4	3.3
3.8	3.5	3.4
3.5	3.5	3.5
3.2	3.3	3.5
3.6	3	3.3
3.5	3.3	3.1
3.5	3	3.4
3.1	3.5	3.5
3.1	3.4	3.2
3.8	3.3	3.4
3.4	3.1	3.5
3.5	3.4	3.3
3.3	3.1	NA
3.3	3.4	NA
2.9	NA	NA
3	NA	NA
3.1	NA	NA
3.5	NA	NA
3.3	NA	NA
3.4	NA	NA
3.1	NA	NA
3.5	NA	NA
3.4	NA	NA
3	NA	NA
3.3	NA	NA
3.2	NA	NA
3.4	NA	NA
3	NA	NA
2.9	NA	NA
3.3	NA	NA
3.4	NA	NA
3.2	NA	NA
3.5	NA	NA
3.2	NA	NA
3.4	NA	NA
3.2	NA	NA
3.5	NA	NA
