# Supplementary material for: Nicotine engages a VTA-NAc feedback loop to inhibit amygdala-projecting dopamine neurons and induce anxiety-like behaviors
Source: Nat Commun. 2025 Jul 4;16:6196. doi: 10.1038/s41467-025-61180-8 (PMC12227735; doi:10.1038/s41467-025-61180-8)
Supplement: Supplementary file 4 — Source Data [file 41467_2025_61180_MOESM4_ESM.zip › Dorso-ventral position of neurons-distance from surface(┬╡m)_FigS1G.csv]

Act_DV	Inh_DV	ActInh_DV
4370.35	4007.9	4187.7
4627.95	4084.3	4246.65
4080.2	4125.65	4199.35
4480.75	4404.3	4178.75
4616.55	4143.7	4235.1
4307.45	4485.1	4473.85
4420.95	4395.85	4250.2
4181	4209.6	4493.05
4179.9	4124.95	4187.7
4262.7	4125.65	4312.1
4370.5	4525.1	4299.95
4358.9	4244.5	4215.05
4163.15	4628.1	4243.3
4292.5	4136.7	4324.65
4231.8	4262.7	NA
4179.85	4525.6	NA
4134.8	NA	NA
4548.75	NA	NA
4474.7	NA	NA
4394.1	NA	NA
4178.3	NA	NA
4164.4	NA	NA
4308.7	NA	NA
4445.65	NA	NA
4163.7	NA	NA
4511.05	NA	NA
4236.75	NA	NA
4327.95	NA	NA
4117.95	NA	NA
4328.65	NA	NA
4130.15	NA	NA
4446.2	NA	NA
4023.95	NA	NA
4448.95	NA	NA
4375.45	NA	NA
4528.3	NA	NA
4501.15	NA	NA
4293.9	NA	NA
4270.7	NA	NA
