# Supplementary material for: Nicotine engages a VTA-NAc feedback loop to inhibit amygdala-projecting dopamine neurons and induce anxiety-like behaviors
Source: Nat Commun. 2025 Jul 4;16:6196. doi: 10.1038/s41467-025-61180-8 (PMC12227735; doi:10.1038/s41467-025-61180-8)
Supplement: Supplementary file 4 — Source Data [file 41467_2025_61180_MOESM4_ESM.zip › Medio-Lateral position of Ethanol Activated:Inhibited neurons-distance from midleline(┬╡m)_FigS1D.csv]

Act_ML	Inh_ML
852.2	307.15
632.75	353
451.65	264.45
416.3	519.8
548.9	340.35
544.25	478.95
616.3	481.55
435.4	307.1
709.35	432.3
382.85	368.15
373.75	395.55
451.2	453.1
377.7	508.6
477.05	250
547.55	828.8
566.7	588.45
750.35	NA
521.25	NA
572.5	NA
774.35	NA
426.65	NA
477.6	NA
503.8	NA
448.55	NA
557.65	NA
585.85	NA
388.55	NA
645.9	NA
266.3	NA
589.05	NA
661.45	NA
584.5	NA
437.25	NA
785.5	NA
446.4	NA
697.8	NA
619.35	NA
917.6	NA
712.05	NA
529.45	NA
264.45	NA
259.4	NA
241.4	NA
586.95	NA
484.2	NA
500.75	NA
453.55	NA
620.15	NA
438.5	NA
582.95	NA
570.8	NA
634.1	NA
858.1	NA
