# Supplementary material for: Nicotine engages a VTA-NAc feedback loop to inhibit amygdala-projecting dopamine neurons and induce anxiety-like behaviors
Source: Nat Commun. 2025 Jul 4;16:6196. doi: 10.1038/s41467-025-61180-8 (PMC12227735; doi:10.1038/s41467-025-61180-8)
Supplement: Supplementary file 4 — Source Data [file 41467_2025_61180_MOESM4_ESM.zip › Medio-Lateral position of nicotine Activated:Inhibited neurons-distance from midleline(┬╡m)_FigS1D.csv]

Act_ML_Nic	Inh_ML_Nic
852.2	529.45
632.75	264.45
451.65	259.4
416.3	241.4
548.9	586.95
544.25	484.2
616.3	500.75
435.4	453.55
709.35	620.15
382.85	438.5
373.75	582.95
451.2	570.8
377.7	634.1
477.05	858.1
547.55	307.15
566.7	353
750.35	264.45
521.25	519.8
572.5	340.35
774.35	478.95
426.65	481.55
477.6	307.1
503.8	432.3
448.55	368.15
557.65	395.55
585.85	453.1
388.55	508.6
645.9	250
266.3	828.8
589.05	588.45
661.45	NA
584.5	NA
437.25	NA
785.5	NA
446.4	NA
697.8	NA
619.35	NA
917.6	NA
712.05	NA
