# Supplementary material for: Nicotine engages a VTA-NAc feedback loop to inhibit amygdala-projecting dopamine neurons and induce anxiety-like behaviors
Source: Nat Commun. 2025 Jul 4;16:6196. doi: 10.1038/s41467-025-61180-8 (PMC12227735; doi:10.1038/s41467-025-61180-8)
Supplement: Supplementary file 4 — Source Data [file 41467_2025_61180_MOESM4_ESM.zip › Paired_correlation_Maximum Frequency variation (% from baseline)_Fig1G.csv]

	RepEtoh	RepNic
1	7.87132101300477	9.81468771448183
2	13.8864628820961	14.3897996357013
3	8.85952031326482	35.4051054384018
4	20.184331797235	13.5180520570949
5	22.6053639846743	11.4178168130489
6	13.543599257885	9.2896174863388
7	43.3526011560694	13.3047210300429
8	7.11864406779661	3.83239652529382
9	7.31087094723459	8.66752910737387
10	10.6702412868633	19.7633136094675
11	18.0487804878049	54.1104294478528
12	22.0338983050848	13.3047210300429
13	13.487071977638	39.7089397089397
14	19.6969696969697	34.288638689867
15	15.1079136690648	80.2955665024631
16	15.0292778139232	10.1413644744929
17	5.58375634517768	12.6530612244898
18	9.43912448700411	12.6995142262318
19	29.620253164557	113.173652694611
20	5.7057057057057	11.6704805491991
21	13.1128848346636	33.8339591155611
22	17.6728869374314	105.211726384365
23	5.05050505050505	14.713216957606
24	20.6703910614525	41.4075286415712
25	15.6491228070175	17.6302640970735
26	4.20168067226891	13.5802469135802
27	16.4285714285714	54.0514775977121
28	58.8148148148148	23.8709677419355
29	41.1764705882353	623.809523809524
30	31.7422434367542	126.435246995995
31	7.0559610705596	9.13190529875986
32	10.8597285067873	15.1241534988713
33	8.22444273635664	13.1964809384164
34	2.36439499304589	19.5046439628483
35	8.7762669962917	4.62592804111937
36	14.7141518275539	64.2710472279261
37	13.6878814298169	33.6310853059402
38	5.17387616624261	22.6111636707663
39	6.13409415121255	12.463768115942
40	4.26065162907268	5.03144654088049
41	5.95174262734584	6.65144162146731
42	-12.9159616469261	-9.81210855949895
43	-19.4608256107835	-14.0406320541761
44	-75.0798722044728	-26.0416666666667
45	-11.2313937753721	-15.9712230215827
46	-52.8164347249834	-83.0628087508821
47	-26.4233576642336	-53.5580524344569
48	-66.0297239915074	-49.6688741721854
49	-26.8505079825835	-19.078104993598
50	-33.1294597349643	-87.7300613496933
51	-17.7057356608479	-41.0945273631841
52	-16.7579408543264	-10.6094808126411
53	-13.4020618556701	-15.2496626180837
54	-15.5056179775281	-24.4943820224719
55	-34.1843971631206	-35.5395683453237
56	-10.3057757644394	-17.4603174603175
57	-39.3568147013783	-34.6517626827171
58	8.45070422535211	-13.0895601483837
59	10.0213219616205	-38.327904451683
60	10.1796407185629	-10.1783840503673
61	12.7176781002639	-16.148445336008
62	15.4875717017208	-53.7993920972644
63	15.9763313609468	-24.4094488188976
64	26.4670658682635	-22.0715166461159
65	31.3103448275862	-34.7432024169184
66	32.3636363636364	-41.5652173913043
67	34.017094017094	-93.4349355216882
68	34.0314136125654	-82.4242424242424
69	41.4684591520165	-47.9618386816999
70	50	-37.4389051808407
71	61.5384615384615	-64.1456582633053
