# Supplementary material for: Nicotine engages a VTA-NAc feedback loop to inhibit amygdala-projecting dopamine neurons and induce anxiety-like behaviors
Source: Nat Commun. 2025 Jul 4;16:6196. doi: 10.1038/s41467-025-61180-8 (PMC12227735; doi:10.1038/s41467-025-61180-8)
Supplement: Supplementary file 4 — Source Data [file 41467_2025_61180_MOESM4_ESM.zip › Paired_nicotine_Frequency_variation_percent_baseline_Fig1F.csv]

;time_1;time_2;time_3;time_4;time_5;time_6;time_7;time_8;time_9;time_10;time_11;time_12;time_13;time_14;time_15;time_16;time_17;time_18;time_19;time_20;time_21;time_22;time_23;time_24;time_25;time_26;time_27;time_28;time_29;time_30;time_31;time_32;time_33;time_34;time_35;time_36;time_37;time_38;time_39;time_40;time_41;time_42;time_43;time_44;time_45;time_46;time_47;time_48;time_49;time_50;time_51…
#neuron_1;99.8953974895397;99.3723849372385;100.941422594142;100.941422594142;99.8953974895397;99.8953974895397;98.8493723849372;97.8033472803347;98.8493723849372;98.8493723849372;99.3723849372385;98.326359832636;97.8033472803347;99.3723849372385;101.464435146444;100.941422594142;100.941422594142;99.8953974895397;99.8953974895397;100.941422594142;99.8953974895397;101.987447698745;101.987447698745…
#neuron_2;106.645230439443;106.645230439443;107.181136120043;105.037513397642;105.037513397642;104.501607717042;103.965702036442;107.181136120043;106.109324758842;106.645230439443;106.645230439443;106.109324758842;106.645230439443;106.645230439443;107.181136120043;106.109324758842;107.181136120043;107.181136120043;106.109324758842;106.109324758842;105.573419078242;105.573419078242;105.57341907824…
#neuron_3;104.313129393882;103.743112293369;103.173095192856;102.603078092343;102.603078092343;103.173095192856;104.313129393882;104.313129393882;103.743112293369;103.743112293369;104.313129393882;103.743112293369;103.743112293369;103.743112293369;103.173095192856;103.173095192856;103.173095192856;102.03306099183;102.603078092343;102.603078092343;102.603078092343;104.313129393882;103.743112293369…
#neuron_4;100.360886750301;101.048290084207;99.6734834163946;99.6734834163946;100.360886750301;98.2986767485822;99.6734834163946;98.9860800824884;98.2986767485822;98.2986767485822;98.2986767485822;98.9860800824884;98.2986767485822;96.9238700807699;97.611273414676;96.9238700807699;96.9238700807699;96.9238700807699;96.9238700807699;96.9238700807699;96.2364667468637;96.9238700807699;96.2364667468637…
#neuron_5;106.317411402157;105.161787365177;106.317411402157;105.161787365177;109.784283513097;105.161787365177;106.317411402157;109.784283513097;109.784283513097;105.161787365177;107.473035439137;110.939907550077;110.939907550077;107.473035439137;107.473035439137;107.473035439137;106.317411402157;105.161787365177;100.539291217257;104.006163328197;101.694915254237;101.694915254237;99.383667180277…
#neuron_6;96.226997018608;94.9933175696515;96.226997018608;96.226997018608;96.226997018608;97.4606764675645;96.226997018608;94.9933175696515;96.226997018608;94.9933175696515;94.9933175696515;93.759638120695;92.5259586717385;93.759638120695;93.759638120695;94.9933175696515;94.9933175696515;94.9933175696515;94.9933175696515;94.9933175696515;94.9933175696515;96.226997018608;97.4606764675645;97.46067…
#neuron_7;102.854204165595;102.854204165595;103.882746207251;101.825662123939;102.854204165595;101.825662123939;101.825662123939;100.797120082283;101.825662123939;103.882746207251;102.854204165595;103.882746207251;101.825662123939;103.882746207251;101.825662123939;103.882746207251;101.825662123939;102.854204165595;101.825662123939;102.854204165595;103.882746207251;102.854204165595;101.82566212393…
#neuron_8;115.647983768704;117.169667765661;118.691351762617;118.691351762617;118.691351762617;117.169667765661;117.169667765661;112.604615774791;115.647983768704;114.126299771747;115.647983768704;117.169667765661;117.169667765661;112.604615774791;114.126299771747;114.126299771747;114.126299771747;115.647983768704;115.647983768704;114.126299771747;112.604615774791;112.604615774791;114.12629977174…
#neuron_9;103.488827910623;103.850676959262;103.488827910623;103.126978861985;103.126978861985;102.765129813346;103.126978861985;103.488827910623;102.041431716069;101.679582667431;102.041431716069;102.041431716069;102.403280764708;101.679582667431;102.403280764708;102.403280764708;101.679582667431;102.041431716069;102.041431716069;102.403280764708;101.679582667431;100.594035521515;100.23218647287…
#neuron_10;99.6214385335724;99.6214385335724;100.019924287707;100.019924287707;100.019924287707;100.019924287707;100.019924287707;100.418410041841;101.21538155011;100.019924287707;99.6214385335724;100.019924287707;100.019924287707;100.418410041841;99.6214385335724;100.019924287707;99.2229527794381;98.8244670253038;99.2229527794381;98.8244670253038;99.2229527794381;98.8244670253038;99.621438533572…
#neuron_11;100.916053461481;100.01501726986;101.817089653101;100.01501726986;100.01501726986;100.01501726986;98.2129448866196;100.01501726986;99.11398107824;100.01501726986;98.2129448866196;98.2129448866196;97.3119086949992;97.3119086949992;98.2129448866196;97.3119086949992;97.3119086949992;95.5098363117585;97.3119086949992;96.4108725033789;96.4108725033789;97.3119086949992;98.2129448866196;96.41…
#neuron_12;105.056603773585;105.056603773585;103.245283018868;103.245283018868;103.245283018868;103.245283018868;103.245283018868;103.245283018868;105.056603773585;101.433962264151;101.433962264151;101.433962264151;101.433962264151;101.433962264151;101.433962264151;101.433962264151;99.622641509434;99.622641509434;99.622641509434;99.622641509434;99.622641509434;99.622641509434;101.433962264151;101…
#neuron_13;95.1527640892393;95.6903503270316;95.1527640892393;94.615177851447;95.1527640892393;95.1527640892393;94.0775916136547;95.6903503270316;95.1527640892393;95.1527640892393;94.615177851447;94.0775916136547;94.615177851447;95.1527640892393;95.6903503270316;95.6903503270316;96.2279365648239;96.2279365648239;96.2279365648239;96.7655228026162;96.7655228026162;96.2279365648239;97.3031090404086;…
#neuron_14;100.528364849833;101.779755283648;101.779755283648;101.362625139043;101.779755283648;101.779755283648;102.196885428254;102.196885428254;102.614015572859;102.196885428254;102.196885428254;103.031145717464;103.031145717464;102.196885428254;101.779755283648;101.779755283648;101.779755283648;103.031145717464;102.614015572859;102.196885428254;101.779755283648;102.196885428254;102.1968854282…
#neuron_15;102.436217149434;100.134279685402;100.134279685402;101.285248417418;101.285248417418;98.9833109533858;100.134279685402;98.9833109533858;100.134279685402;97.8323422213697;101.285248417418;100.134279685402;98.9833109533858;100.134279685402;102.436217149434;100.134279685402;102.436217149434;102.436217149434;101.285248417418;102.436217149434;102.436217149434;102.436217149434;104.7381546134…
#neuron_16;100.779299387153;102.595142619354;101.687221003253;101.687221003253;102.595142619354;102.595142619354;101.687221003253;101.687221003253;103.503064235454;102.595142619354;102.595142619354;102.595142619354;103.503064235454;103.503064235454;103.503064235454;103.503064235454;102.595142619354;102.595142619354;103.503064235454;101.687221003253;102.595142619354;101.687221003253;102.5951426193…
#neuron_17;100.897554936552;101.516558341071;100.897554936552;100.897554936552;100.278551532033;100.278551532033;100.278551532033;99.040544722996;99.040544722996;99.6595481275147;99.040544722996;99.040544722996;99.040544722996;100.278551532033;99.040544722996;99.6595481275147;99.6595481275147;99.040544722996;100.278551532033;99.6595481275147;99.6595481275147;99.040544722996;99.6595481275147;100.2…
#neuron_18;97.9281986398861;97.9281986398861;98.307765301281;97.9281986398861;98.307765301281;98.6873319626759;98.307765301281;98.307765301281;98.6873319626759;98.6873319626759;98.6873319626759;99.0668986240708;99.8260319468607;99.0668986240708;99.4464652854657;99.8260319468607;99.8260319468607;99.8260319468607;99.8260319468607;99.8260319468607;100.205598608256;99.8260319468607;100.205598608256;1…
#neuron_19;100.61838381721;101.247248716067;101.247248716067;101.876113614925;101.247248716067;101.247248716067;101.247248716067;101.247248716067;101.247248716067;101.247248716067;101.247248716067;101.247248716067;100.61838381721;100.61838381721;100.61838381721;100.61838381721;100.61838381721;99.9895189183524;100.61838381721;100.61838381721;100.61838381721;100.61838381721;100.61838381721;100.6183…
#neuron_20;99.9583506872137;101.957517700958;100.957934194086;100.45814244065;101.957517700958;101.957517700958;102.457309454394;101.957517700958;100.957934194086;100.957934194086;100.45814244065;100.957934194086;100.45814244065;101.457725947522;103.456892961266;102.95710120783;102.95710120783;103.456892961266;102.95710120783;101.457725947522;101.957517700958;101.957517700958;101.957517700958;101…
#neuron_21;95.5425992100809;97.047207071657;95.5425992100809;95.5425992100809;97.047207071657;96.2949031408689;96.2949031408689;96.2949031408689;96.2949031408689;97.047207071657;97.799511002445;97.799511002445;98.551814933233;97.799511002445;98.551814933233;97.799511002445;97.799511002445;97.799511002445;97.799511002445;97.799511002445;97.799511002445;97.047207071657;97.047207071657;97.0472070716…
#neuron_22;99.6505876480465;99.6505876480465;99.6505876480465;99.6505876480465;99.1060489177293;99.6505876480465;99.1060489177293;99.6505876480465;99.6505876480465;99.6505876480465;99.6505876480465;99.6505876480465;99.6505876480465;99.6505876480465;99.6505876480465;100.195126378364;99.6505876480465;100.195126378364;99.6505876480465;99.6505876480465;99.6505876480465;99.6505876480465;100.1951263783…
#neuron_23;101.213647813144;101.671628119991;101.671628119991;101.671628119991;101.671628119991;101.213647813144;101.213647813144;101.213647813144;101.671628119991;101.213647813144;101.213647813144;101.671628119991;101.213647813144;101.213647813144;101.213647813144;101.213647813144;101.213647813144;101.671628119991;100.755667506297;101.213647813144;100.755667506297;100.755667506297;101.2136478131…
#neuron_24;100.734522560336;100.27663836688;100.27663836688;100.505580463608;100.27663836688;100.27663836688;100.27663836688;100.27663836688;100.27663836688;100.27663836688;100.505580463608;100.27663836688;100.27663836688;100.27663836688;100.27663836688;100.27663836688;100.505580463608;100.27663836688;100.734522560336;100.734522560336;100.505580463608;100.734522560336;100.505580463608;100.5055804…
#neuron_25;102.404965089216;103.568657874321;103.568657874321;103.568657874321;103.568657874321;102.404965089216;102.404965089216;102.404965089216;102.404965089216;102.404965089216;102.404965089216;103.568657874321;102.404965089216;101.241272304112;102.404965089216;101.241272304112;100.077579519007;101.241272304112;101.241272304112;100.077579519007;101.241272304112;101.241272304112;100.0775795190…
#neuron_26;97.9775280898876;97.9775280898876;97.9775280898876;97.9775280898876;97.9775280898876;97.9775280898876;97.9775280898876;97.9775280898876;98.876404494382;98.876404494382;98.876404494382;98.876404494382;98.876404494382;97.9775280898876;97.9775280898876;98.876404494382;99.7752808988764;99.7752808988764;100.674157303371;100.674157303371;99.7752808988764;100.674157303371;99.7752808988764;99.…
#neuron_27;102.021305654193;102.431029773286;102.840753892379;102.431029773286;102.431029773286;102.431029773286;102.840753892379;102.021305654193;102.840753892379;102.840753892379;103.250478011472;102.840753892379;102.840753892379;102.840753892379;103.250478011472;103.250478011472;102.431029773286;102.431029773286;102.431029773286;102.431029773286;102.431029773286;102.431029773286;102.4310297732…
#neuron_28;100.548525029154;100.030233663024;100.030233663024;100.030233663024;101.066816395284;100.548525029154;100.548525029154;101.066816395284;100.548525029154;101.585107761413;102.103399127543;101.585107761413;102.103399127543;101.585107761413;101.066816395284;101.585107761413;101.066816395284;100.548525029154;101.066816395284;100.548525029154;100.548525029154;100.030233663024;100.0302336630…
#neuron_29;99.885662016922;99.885662016922;99.885662016922;100.983306654471;99.885662016922;99.885662016922;100.983306654471;100.983306654471;100.983306654471;100.983306654471;100.983306654471;100.983306654471;100.983306654471;100.434484335696;100.434484335696;100.983306654471;100.434484335696;100.983306654471;100.434484335696;100.434484335696;99.885662016922;99.885662016922;99.885662016922;99.88…
#neuron_30;101.615271659325;101.615271659325;101.027900146843;101.027900146843;101.615271659325;102.202643171806;102.202643171806;102.202643171806;102.202643171806;102.202643171806;102.202643171806;102.790014684288;102.202643171806;102.202643171806;102.202643171806;102.202643171806;102.202643171806;101.615271659325;101.615271659325;101.615271659325;101.615271659325;102.202643171806;101.6152716593…
#neuron_31;100.332149811018;100.332149811018;100.332149811018;99.8740121406483;100.790287481388;100.790287481388;100.790287481388;100.332149811018;100.790287481388;100.790287481388;100.790287481388;100.790287481388;100.790287481388;100.790287481388;101.706562822128;102.622838162868;102.164700492498;102.164700492498;102.164700492498;102.164700492498;101.706562822128;101.706562822128;101.2484251517…
#neuron_32;102.636255924171;102.636255924171;102.191943127962;102.636255924171;101.747630331754;102.191943127962;101.747630331754;101.303317535545;101.747630331754;101.747630331754;102.191943127962;101.747630331754;102.636255924171;102.636255924171;102.191943127962;102.636255924171;102.191943127962;102.191943127962;101.303317535545;100.859004739336;100.414691943128;99.9703791469194;99.52606635071…
#neuron_33;99.3386671599685;99.893631780974;99.893631780974;99.893631780974;99.3386671599685;99.893631780974;99.893631780974;99.893631780974;99.893631780974;99.893631780974;99.893631780974;99.893631780974;100.448596401979;100.448596401979;100.448596401979;100.448596401979;100.448596401979;100.448596401979;99.893631780974;99.893631780974;99.893631780974;99.893631780974;99.893631780974;100.44859640…
#neuron_34;101.618455937636;102.093308535475;101.143603339797;101.143603339797;102.093308535475;101.618455937636;101.618455937636;102.093308535475;101.618455937636;101.618455937636;101.618455937636;101.143603339797;100.668750741957;101.143603339797;100.193898144118;101.143603339797;99.7190455462784;99.7190455462784;100.193898144118;100.668750741957;100.668750741957;100.668750741957;100.6687507419…
#neuron_35;99.2522093813732;100.158622252436;99.7054158169046;98.7990029458418;99.2522093813732;98.7990029458418;99.2522093813732;96.5329707681849;96.5329707681849;96.9861772037163;98.3457965103104;98.3457965103104;98.3457965103104;99.2522093813732;98.7990029458418;98.7990029458418;99.2522093813732;98.3457965103104;98.3457965103104;98.3457965103104;98.3457965103104;97.4393836392477;97.89259007477…
#neuron_36;101.247493873914;101.247493873914;101.247493873914;100.245043439519;100.245043439519;100.245043439519;100.579193584317;99.576743149922;99.576743149922;98.9084428603253;98.5742927155269;98.2401425707285;98.2401425707285;97.5718422811317;97.5718422811317;97.2376921363333;97.5718422811317;97.5718422811317;97.5718422811317;97.5718422811317;98.2401425707285;98.5742927155269;98.2401425707285…
#neuron_37;103.21387283237;103.21387283237;103.768786127168;103.768786127168;103.21387283237;103.21387283237;103.768786127168;103.768786127168;103.21387283237;103.21387283237;102.104046242775;102.658959537572;103.768786127168;103.21387283237;103.21387283237;103.21387283237;102.658959537572;102.104046242775;101.549132947977;101.549132947977;101.549132947977;101.549132947977;100.439306358382;100.43…
#neuron_38;101.676318195672;102.407802499238;101.676318195672;101.676318195672;100.944833892106;101.676318195672;102.407802499238;102.407802499238;102.407802499238;101.676318195672;102.407802499238;102.407802499238;102.407802499238;102.407802499238;101.676318195672;100.944833892106;100.944833892106;100.944833892106;100.944833892106;100.944833892106;100.944833892106;100.944833892106;100.9448338921…
#neuron_39;99.2030450814797;99.2030450814797;99.9167360532889;100.273581539194;101.344117996907;102.771499940526;101.700963482812;102.414654454621;102.057808968717;102.057808968717;102.057808968717;102.414654454621;102.414654454621;102.057808968717;101.344117996907;100.630427025098;101.344117996907;100.630427025098;100.630427025098;100.987272511003;100.987272511003;101.700963482812;101.3441179969…
#neuron_40;100.454959053685;100.454959053685;99.7270245677889;98.9990900818926;98.9990900818926;100.454959053685;98.9990900818926;99.7270245677889;98.9990900818926;98.2711555959964;98.2711555959964;98.9990900818926;98.9990900818926;98.9990900818926;98.9990900818926;98.2711555959964;98.2711555959964;98.2711555959964;98.9990900818926;98.2711555959964;98.2711555959964;97.5432211101001;98.27115559599…
#neuron_41;100.411522633745;102.057613168724;100.411522633745;100.411522633745;101.234567901235;101.234567901235;101.234567901235;102.057613168724;101.234567901235;102.057613168724;99.5884773662551;100.411522633745;98.7654320987654;98.7654320987654;97.9423868312757;98.7654320987654;96.2962962962963;97.9423868312757;96.2962962962963;97.119341563786;96.2962962962963;95.4732510288066;95.473251028806…
#neuron_42;101.82831843896;102.320242682627;102.320242682627;102.320242682627;101.82831843896;102.320242682627;101.82831843896;101.336394195294;101.82831843896;101.82831843896;101.336394195294;100.844469951627;101.336394195294;101.82831843896;101.82831843896;101.336394195294;101.336394195294;100.844469951627;101.336394195294;101.82831843896;101.336394195294;101.82831843896;101.336394195294;101.82…
#neuron_43;92.5131139723414;93.4668574153553;92.5131139723414;91.5593705293276;92.5131139723414;92.5131139723414;90.6056270863138;91.5593705293276;92.5131139723414;93.4668574153553;92.5131139723414;90.6056270863138;88.6981402002861;89.6518836432999;87.7443967572723;85.8369098712446;87.7443967572723;87.7443967572723;86.7906533142584;87.7443967572723;86.7906533142584;85.8369098712446;84.88316642823…
#neuron_44;99.8763435746219;99.8763435746219;100.447065537905;99.8763435746219;101.017787501189;99.8763435746219;99.3056216113383;100.447065537905;99.8763435746219;99.8763435746219;99.8763435746219;101.017787501189;100.447065537905;101.017787501189;99.8763435746219;101.588509464473;101.017787501189;100.447065537905;100.447065537905;101.588509464473;101.588509464473;101.588509464473;101.0177875011…
#neuron_45;107.054100554387;107.054100554387;105.907092334162;106.28942840757;105.142420187345;105.524756260753;105.524756260753;105.524756260753;105.524756260753;106.28942840757;105.524756260753;104.760084113936;105.142420187345;104.377748040528;104.377748040528;103.230739820302;103.613075893711;102.848403746894;102.848403746894;102.083731600076;102.083731600076;101.701395526668;101.319059453259…
#neuron_46;101.594931177627;100.939480008739;100.939480008739;101.594931177627;101.594931177627;100.939480008739;102.250382346515;102.905833515403;102.905833515403;101.594931177627;101.594931177627;101.594931177627;101.594931177627;102.905833515403;102.905833515403;102.905833515403;102.250382346515;101.594931177627;101.594931177627;102.250382346515;101.594931177627;103.561284684291;104.2167358531…
#neuron_47;101.669819856873;100.682734227194;101.669819856873;100.682734227194;99.6956485975158;99.6956485975158;99.6956485975158;99.6956485975158;99.6956485975158;99.6956485975158;98.7085629678375;99.6956485975158;99.6956485975158;98.7085629678375;98.7085629678375;97.7214773381591;99.6956485975158;100.682734227194;100.682734227194;99.6956485975158;100.682734227194;100.682734227194;99.69564859751…
#neuron_48;98.5475770327134;97.7331342473191;97.7331342473191;97.7331342473191;96.9186914619248;96.1042486765305;97.7331342473191;96.9186914619248;96.9186914619248;97.7331342473191;96.9186914619248;97.7331342473191;98.5475770327134;97.7331342473191;96.9186914619248;98.5475770327134;97.7331342473191;96.9186914619248;97.7331342473191;96.9186914619248;98.5475770327134;98.5475770327134;99.36201981810…
#neuron_49;102.984070002244;105.003365492484;103.65716849899;104.330266995737;105.67646398923;104.330266995737;102.310971505497;105.67646398923;104.330266995737;105.003365492484;105.003365492484;102.984070002244;104.330266995737;104.330266995737;103.65716849899;103.65716849899;103.65716849899;105.67646398923;103.65716849899;104.330266995737;105.003365492484;102.310971505497;102.984070002244;102.3…
#neuron_50;114.431446471143;115.096745578533;114.431446471143;113.766147363752;113.766147363752;115.762044685923;114.431446471143;111.770250041581;109.77435271941;108.443754504629;109.10905361202;107.778455397239;107.113156289849;106.447857182458;107.778455397239;105.782558075068;105.782558075068;106.447857182458;107.778455397239;108.443754504629;106.447857182458;106.447857182458;107.113156289849…
#neuron_51;103.507763082231;103.507763082231;104.6578493387;103.507763082231;104.6578493387;103.507763082231;102.357676825762;102.357676825762;103.507763082231;102.357676825762;102.357676825762;102.357676825762;101.207590569293;101.207590569293;102.357676825762;101.207590569293;101.207590569293;101.207590569293;101.207590569293;100.057504312823;100.057504312823;100.057504312823;100.057504312823;1…
#neuron_52;100.16694490818;99.1652754590985;99.1652754590985;99.1652754590985;99.1652754590985;99.1652754590985;99.1652754590985;100.16694490818;99.1652754590985;100.16694490818;100.16694490818;100.16694490818;101.168614357262;99.1652754590985;100.16694490818;100.16694490818;99.1652754590985;99.1652754590985;100.16694490818;100.16694490818;101.168614357262;100.16694490818;100.16694490818;100.1669…
#neuron_53;106.4039408867;104.039408866995;104.039408866995;106.4039408867;106.4039408867;104.039408866995;104.039408866995;101.674876847291;99.3103448275862;99.3103448275862;101.674876847291;101.674876847291;101.674876847291;99.3103448275862;99.3103448275862;99.3103448275862;99.3103448275862;96.9458128078818;99.3103448275862;94.5812807881773;96.9458128078818;101.674876847291;99.3103448275862;96.…
#neuron_54;114.827401180469;114.827401180469;113.754247898408;114.827401180469;114.827401180469;112.681094616348;113.754247898408;111.607941334287;112.681094616348;112.681094616348;111.607941334287;110.534788052227;111.607941334287;111.607941334287;109.461634770166;110.534788052227;109.461634770166;109.461634770166;109.461634770166;108.388481488106;108.388481488106;108.388481488106;108.3884814881…
#neuron_55;103.857566765579;106.824925816024;109.792284866469;109.792284866469;115.727002967359;115.727002967359;118.694362017804;115.727002967359;118.694362017804;115.727002967359;112.759643916914;112.759643916914;112.759643916914;112.759643916914;115.727002967359;112.759643916914;106.824925816024;106.824925816024;106.824925816024;106.824925816024;109.792284866469;103.857566765579;103.8575667655…
#neuron_56;105.747126436782;104.597701149425;105.747126436782;104.597701149425;105.747126436782;104.597701149425;105.747126436782;106.896551724138;105.747126436782;106.896551724138;106.896551724138;105.747126436782;105.747126436782;105.747126436782;105.747126436782;104.597701149425;104.597701149425;104.597701149425;105.747126436782;105.747126436782;104.597701149425;101.149425287356;102.2988505747…
#neuron_57;104.101959944308;104.101959944308;104.101959944308;102.816750562279;104.101959944308;101.531541180251;101.531541180251;102.816750562279;101.531541180251;101.531541180251;101.531541180251;100.246331798222;101.531541180251;101.531541180251;101.531541180251;101.531541180251;100.246331798222;100.246331798222;100.246331798222;100.246331798222;100.246331798222;98.9611224161936;100.2463317982…
#neuron_58;100.619140279498;101.04369361401;100.619140279498;100.194586944985;100.619140279498;101.04369361401;101.04369361401;101.04369361401;100.619140279498;100.194586944985;100.194586944985;100.619140279498;100.619140279498;100.619140279498;100.619140279498;101.04369361401;101.04369361401;101.04369361401;101.04369361401;101.04369361401;101.04369361401;101.04369361401;101.04369361401;100.61914…
#neuron_59;97.1940989297078;97.1940989297078;97.1940989297078;96.3262944749783;97.1940989297078;96.3262944749783;97.1940989297078;97.1940989297078;97.1940989297078;98.0619033844374;98.0619033844374;97.1940989297078;97.1940989297078;96.3262944749783;97.1940989297078;97.1940989297078;96.3262944749783;98.0619033844374;97.1940989297078;98.0619033844374;98.9297078391669;97.1940989297078;97.19409892970…
#neuron_60;98.2642777155655;98.2642777155655;99.1041433370661;98.2642777155655;99.1041433370661;99.1041433370661;99.1041433370661;99.1041433370661;99.1041433370661;99.1041433370661;99.9440089585666;99.9440089585666;99.9440089585666;99.1041433370661;99.9440089585666;99.9440089585666;99.9440089585666;100.783874580067;100.783874580067;99.9440089585666;99.9440089585666;99.9440089585666;99.94400895856…
#neuron_61;96.1442163244867;96.5448172258388;96.5448172258388;96.5448172258388;96.5448172258388;96.1442163244867;96.1442163244867;96.5448172258388;95.7436154231347;96.9454181271908;96.9454181271908;97.3460190285428;97.3460190285428;97.7466199298948;97.3460190285428;96.9454181271908;96.5448172258388;96.5448172258388;96.5448172258388;96.9454181271908;96.5448172258388;97.3460190285428;96.94541812719…
#neuron_62;103.987543158892;104.799945839821;103.175140477964;103.987543158892;103.987543158892;103.175140477964;102.362737797035;103.175140477964;103.175140477964;100.737932435177;101.550335116106;101.550335116106;103.175140477964;103.987543158892;103.987543158892;103.987543158892;103.987543158892;103.175140477964;103.987543158892;103.175140477964;103.987543158892;102.362737797035;102.3627377970…
#neuron_63;103.461892852442;103.461892852442;103.461892852442;103.461892852442;102.67210741082;102.67210741082;102.67210741082;102.67210741082;101.882321969198;101.882321969198;101.882321969198;101.092536527577;101.092536527577;101.092536527577;101.092536527577;100.302751085955;101.092536527577;101.092536527577;100.302751085955;100.302751085955;99.5129656443333;100.302751085955;100.302751085955;1…
#neuron_64;98.1980492643412;99.1899487518598;99.1899487518598;98.1980492643412;99.1899487518598;99.1899487518598;98.1980492643412;98.1980492643412;98.1980492643412;99.1899487518598;99.1899487518598;98.1980492643412;98.1980492643412;99.1899487518598;98.1980492643412;99.1899487518598;99.1899487518598;99.1899487518598;99.1899487518598;99.1899487518598;102.165647214416;102.165647214416;102.1656472144…
#neuron_65;93.9947780678851;92.7897168106045;92.7897168106045;95.1998393251657;96.4049005824463;93.9947780678851;92.7897168106045;95.1998393251657;93.9947780678851;93.9947780678851;92.7897168106045;93.9947780678851;93.9947780678851;91.584655553324;93.9947780678851;93.9947780678851;95.1998393251657;96.4049005824463;96.4049005824463;93.9947780678851;95.1998393251657;95.1998393251657;95.199839325165…
#neuron_66;100.371747211896;98.9776951672862;100.371747211896;100.371747211896;100.371747211896;101.765799256506;100.371747211896;100.371747211896;101.765799256506;104.553903345725;103.159851301115;101.765799256506;101.765799256506;103.159851301115;101.765799256506;100.371747211896;100.371747211896;98.9776951672862;98.9776951672862;98.9776951672862;100.371747211896;100.371747211896;100.3717472118…
#neuron_67;101.782769182439;101.782769182439;101.782769182439;102.725202230425;102.725202230425;102.725202230425;100.840336134454;101.782769182439;100.840336134454;100.840336134454;100.840336134454;101.782769182439;98.9554700384827;99.8979030864682;101.782769182439;100.840336134454;98.9554700384827;99.8979030864682;99.8979030864682;100.840336134454;98.9554700384827;98.9554700384827;100.8403361344…
#neuron_68;107.096412270189;107.096412270189;107.708391768876;107.096412270189;108.320371267563;107.096412270189;106.790422520846;105.566463523472;104.954484024785;104.036514776755;103.730525027412;103.118545528725;104.648494275442;105.566463523472;102.812555779381;103.118545528725;103.730525027412;102.200576280695;100.670627533978;101.894586531351;103.118545528725;101.894586531351;100.6706275339…
#neuron_69;97.6397945640256;99.7172370015581;96.9473137515148;99.0247561890473;99.0247561890473;99.0247561890473;97.6397945640256;98.3322753765364;97.6397945640256;98.3322753765364;100.409717814069;99.0247561890473;97.6397945640256;101.10219862658;100.409717814069;99.0247561890473;99.0247561890473;101.10219862658;99.7172370015581;99.7172370015581;100.409717814069;99.7172370015581;99.7172370015581…
#neuron_70;120.8;120.8;121.6;121.6;122.4;121.6;120;119.2;116.8;116.8;116.8;116;115.2;113.6;113.6;115.2;113.6;112.8;114.4;112;112;112;112.8;112;112;112;110.4;108.8;108;108.8;109.6;105.6;107.2;106.4;105.6;104;104;101.6;102.4;102.4;102.4;103.2;103.2;104;102.4;103.2;103.2;102.4;102.4;101.6;100.8;100.8;98.4;100.8;100.8;100;99.2;99.2;100;99.2;100;99.2;99.2;100;99.2;99.2;98.4;99.2;99.2;98.4;97.6;96.8;96…
#neuron_71;92.7152317880795;92.7152317880795;94.9227373068433;97.1302428256071;94.9227373068433;94.9227373068433;92.7152317880795;92.7152317880795;94.9227373068433;94.9227373068433;92.7152317880795;94.9227373068433;92.7152317880795;90.5077262693157;92.7152317880795;94.9227373068433;94.9227373068433;94.9227373068433;94.9227373068433;97.1302428256071;94.9227373068433;92.7152317880795;92.71523178807…
