# Supplementary material for: Nicotine engages a VTA-NAc feedback loop to inhibit amygdala-projecting dopamine neurons and induce anxiety-like behaviors
Source: Nat Commun. 2025 Jul 4;16:6196. doi: 10.1038/s41467-025-61180-8 (PMC12227735; doi:10.1038/s41467-025-61180-8)
Supplement: Supplementary file 4 — Source Data [file 41467_2025_61180_MOESM4_ESM.zip › Paired_ethanol_Frequency_variation_percent_baseline_Fig1F.csv]

;time_1;time_2;time_3;time_4;time_5;time_6;time_7;time_8;time_9;time_10;time_11;time_12;time_13;time_14;time_15;time_16;time_17;time_18;time_19;time_20;time_21;time_22;time_23;time_24;time_25;time_26;time_27;time_28;time_29;time_30;time_31;time_32;time_33;time_34;time_35;time_36;time_37;time_38;time_39;time_40;time_41;time_42;time_43;time_44;time_45;time_46;time_47;time_48;time_49;time_50;time_51…
#neuron_1;97.0884121999255;99.643370415713;99.0046308617661;97.7271517538723;93.8947144301911;94.533453984138;94.533453984138;97.7271517538723;97.0884121999255;95.8109330920317;99.643370415713;99.643370415713;96.4496726459786;96.4496726459786;97.0884121999255;97.0884121999255;97.0884121999255;95.8109330920317;96.4496726459786;97.7271517538723;98.3658913078192;97.7271517538723;95.8109330920317;94.…
#neuron_2;108.732876712329;109.58904109589;110.445205479452;109.58904109589;106.164383561644;107.020547945205;107.876712328767;107.876712328767;107.020547945205;107.020547945205;106.164383561644;105.308219178082;105.308219178082;105.308219178082;106.164383561644;105.308219178082;105.308219178082;104.452054794521;105.308219178082;105.308219178082;103.595890410959;101.883561643836;101.883561643836;…
#neuron_3;96.4261931187569;96.9589345172031;98.0244173140955;97.4916759156493;96.9589345172031;97.4916759156493;97.4916759156493;98.0244173140955;97.4916759156493;98.5571587125416;97.4916759156493;97.4916759156493;98.5571587125416;98.0244173140955;99.622641509434;100.688124306326;99.622641509434;99.0899001109878;98.0244173140955;99.0899001109878;100.15538290788;99.622641509434;100.15538290788;99.…
#neuron_4;99.6941896024465;99.6941896024465;100.305810397554;100.305810397554;99.6941896024465;99.0825688073394;99.6941896024465;99.6941896024465;99.6941896024465;99.0825688073394;98.4709480122324;97.2477064220183;96.6360856269113;96.0244648318043;95.4128440366973;96.0244648318043;95.4128440366973;95.4128440366973;95.4128440366973;94.8012232415902;95.4128440366973;96.0244648318043;95.412844036697…
#neuron_5;114.019778941245;111.692844677138;105.87550901687;105.87550901687;105.87550901687;107.038976148924;110.529377545084;108.202443280977;103.548574752763;103.548574752763;104.712041884817;103.548574752763;108.202443280977;108.202443280977;104.712041884817;104.712041884817;108.202443280977;111.692844677138;107.038976148924;105.87550901687;105.87550901687;107.038976148924;110.529377545084;110…
#neuron_6;97.0702195635919;95.4387873020189;95.4387873020189;96.2545034328054;97.8859356943783;97.0702195635919;97.8859356943783;98.7016518251648;100.333084086738;100.333084086738;101.148800217524;101.148800217524;100.333084086738;101.148800217524;101.964516348311;101.148800217524;101.148800217524;101.964516348311;102.780232479097;101.148800217524;101.148800217524;100.333084086738;99.517367955951…
#neuron_7;102.395035392223;102.395035392223;101.231455444585;101.231455444585;102.395035392223;102.395035392223;102.395035392223;103.558615339862;101.231455444585;104.722195287501;101.231455444585;105.88577523514;104.722195287501;105.88577523514;104.722195287501;103.558615339862;104.722195287501;101.231455444585;103.558615339862;102.395035392223;101.231455444585;102.395035392223;102.395035392223;…
#neuron_8;89.1547664994211;87.996912389039;89.1547664994211;87.996912389039;87.996912389039;87.996912389039;90.3126206098032;91.4704747201853;91.4704747201853;92.6283288305673;91.4704747201853;92.6283288305673;91.4704747201853;91.4704747201853;92.6283288305673;92.6283288305673;93.7861829409494;94.9440370513315;92.6283288305673;92.6283288305673;91.4704747201853;94.9440370513315;96.1018911617136;94…
#neuron_9;97.4053237047611;98.0770845578974;98.0770845578974;97.4053237047611;97.4053237047611;97.7412041313292;99.0847258376018;98.0770845578974;99.0847258376018;98.4129649844655;98.4129649844655;98.4129649844655;98.7488454110337;98.7488454110337;99.0847258376018;99.42060626417;100.092367117306;99.42060626417;97.7412041313292;98.4129649844655;98.4129649844655;97.7412041313292;97.4053237047611;97…
#neuron_10;101.813342205956;101.813342205956;101.314257195142;101.314257195142;100.815172184329;100.815172184329;100.316087173515;99.3179171518882;99.8170021627017;100.316087173515;100.316087173515;99.8170021627017;99.8170021627017;98.8188321410747;98.8188321410747;98.8188321410747;98.3197471302612;98.8188321410747;98.8188321410747;98.3197471302612;99.3179171518882;98.8188321410747;99.31791715188…
#neuron_11;103.470953598831;103.470953598831;105.224698575082;104.347826086957;103.470953598831;104.347826086957;103.470953598831;103.470953598831;103.470953598831;102.594081110705;103.470953598831;104.347826086957;103.470953598831;102.594081110705;102.594081110705;102.594081110705;102.594081110705;101.717208622579;100.840336134454;99.9634636463281;100.840336134454;102.594081110705;100.8403361344…
#neuron_12;103.896103896104;105.687416032244;105.687416032244;105.687416032244;105.687416032244;103.896103896104;103.896103896104;103.896103896104;102.104791759964;102.104791759964;102.104791759964;103.896103896104;102.104791759964;102.104791759964;102.104791759964;102.104791759964;103.896103896104;103.896103896104;103.896103896104;103.896103896104;102.104791759964;102.104791759964;102.1047917599…
#neuron_13;101.87457061537;101.285700264992;101.285700264992;103.052311316125;102.463440965747;101.285700264992;103.052311316125;102.463440965747;102.463440965747;102.463440965747;101.87457061537;102.463440965747;102.463440965747;102.463440965747;101.285700264992;100.696829914614;100.107959564236;100.696829914614;100.696829914614;101.87457061537;101.285700264992;101.285700264992;101.87457061537;1…
#neuron_14;95.476448395652;95.9246946322513;96.8211871054499;96.3729408688506;96.3729408688506;96.8211871054499;97.2694333420492;97.7176795786485;97.7176795786485;97.7176795786485;97.7176795786485;97.2694333420492;97.2694333420492;98.6141720518471;98.1659258152478;97.2694333420492;97.2694333420492;97.2694333420492;97.2694333420492;97.7176795786485;97.7176795786485;97.7176795786485;96.821187105449…
#neuron_15;101.353192262283;100.263372990646;101.353192262283;101.353192262283;102.443011533921;102.443011533921;102.443011533921;102.443011533921;102.443011533921;101.353192262283;102.443011533921;101.353192262283;101.353192262283;103.532830805558;100.263372990646;103.532830805558;102.443011533921;101.353192262283;102.443011533921;101.353192262283;102.443011533921;102.443011533921;102.4430115339…
#neuron_16;98.5756274022157;99.4799909563644;100.384354510513;99.4799909563644;99.4799909563644;99.4799909563644;99.4799909563644;100.384354510513;100.384354510513;102.193081618811;100.384354510513;99.4799909563644;100.384354510513;99.4799909563644;99.4799909563644;100.384354510513;99.4799909563644;100.384354510513;100.384354510513;99.4799909563644;100.384354510513;100.384354510513;100.3843545105…
#neuron_17;98.3697665802149;99.481289366432;98.9255279733235;98.9255279733235;98.9255279733235;99.481289366432;100.037050759541;100.037050759541;99.481289366432;99.481289366432;100.592812152649;100.037050759541;100.592812152649;100.592812152649;100.592812152649;100.592812152649;100.592812152649;100.037050759541;100.037050759541;100.037050759541;100.037050759541;100.037050759541;100.592812152649;1…
#neuron_18;100.9691794696;100.9691794696;100.9691794696;100.9691794696;101.343139393562;100.9691794696;100.595219545639;100.9691794696;100.595219545639;100.9691794696;100.9691794696;100.9691794696;100.9691794696;100.9691794696;100.595219545639;100.595219545639;100.221259621677;100.9691794696;100.595219545639;100.595219545639;100.595219545639;100.595219545639;100.9691794696;100.595219545639;101.34…
#neuron_19;100.90210491146;100.90210491146;100.90210491146;101.570330771801;100.90210491146;101.570330771801;100.90210491146;100.233879051119;100.90210491146;101.570330771801;100.90210491146;100.90210491146;100.90210491146;100.90210491146;100.90210491146;100.90210491146;101.570330771801;101.570330771801;100.90210491146;101.570330771801;100.90210491146;100.90210491146;101.570330771801;100.90210491…
#neuron_20;101.836468950653;100.758834358583;100.758834358583;100.758834358583;101.836468950653;101.836468950653;102.375286246689;101.836468950653;102.375286246689;102.375286246689;102.914103542724;102.375286246689;102.375286246689;102.914103542724;102.375286246689;101.836468950653;101.297651654618;100.220017062548;100.758834358583;100.220017062548;101.297651654618;101.297651654618;101.2976516546…
#neuron_21;97.7541438026814;98.4329920235334;99.1118402443853;98.4329920235334;98.4329920235334;98.4329920235334;98.4329920235334;97.7541438026814;98.4329920235334;98.4329920235334;99.1118402443853;99.1118402443853;99.1118402443853;97.7541438026814;98.4329920235334;98.4329920235334;99.1118402443853;99.1118402443853;98.4329920235334;99.1118402443853;99.1118402443853;99.1118402443853;99.11184024438…
#neuron_22;99.4334996195147;99.9408133930836;99.4334996195147;99.9408133930836;99.9408133930836;99.9408133930836;99.4334996195147;99.9408133930836;99.9408133930836;99.4334996195147;99.4334996195147;99.4334996195147;99.4334996195147;99.4334996195147;99.4334996195147;99.4334996195147;99.4334996195147;99.4334996195147;99.4334996195147;98.9261858459457;99.4334996195147;99.4334996195147;99.43349961951…
#neuron_23;99.8959417273673;99.8959417273673;99.8959417273673;99.8959417273673;99.8959417273673;99.8959417273673;99.8959417273673;99.8959417273673;99.8959417273673;100.37621067798;99.8959417273673;99.415672776755;99.415672776755;99.8959417273673;99.415672776755;99.8959417273673;99.415672776755;99.415672776755;98.9354038261426;98.9354038261426;99.415672776755;99.415672776755;99.8959417273673;99.89…
#neuron_24;100.522660557027;100.522660557027;100.522660557027;100.522660557027;100.522660557027;100.737452566765;100.952244576502;100.952244576502;100.522660557027;100.737452566765;100.522660557027;100.30786854729;100.737452566765;100.30786854729;100.522660557027;100.30786854729;100.522660557027;100.737452566765;100.30786854729;100.30786854729;100.30786854729;100.522660557027;100.30786854729;100.…
#neuron_25;100.342075256556;101.482326111745;101.482326111745;102.622576966933;101.482326111745;102.622576966933;101.482326111745;102.622576966933;102.622576966933;102.622576966933;102.622576966933;102.622576966933;101.482326111745;102.622576966933;101.482326111745;101.482326111745;101.482326111745;101.482326111745;101.482326111745;102.622576966933;101.482326111745;101.482326111745;101.4823261117…
#neuron_26;101.085371780334;102.057346508991;102.057346508991;101.085371780334;102.057346508991;102.057346508991;102.057346508991;101.085371780334;101.085371780334;101.085371780334;101.085371780334;101.085371780334;102.057346508991;101.085371780334;101.085371780334;101.085371780334;101.085371780334;100.113397051677;100.113397051677;100.113397051677;101.085371780334;101.085371780334;101.0853717803…
#neuron_27;101.288718064662;101.740899841736;101.288718064662;100.836536287588;100.836536287588;101.288718064662;101.288718064662;100.836536287588;101.288718064662;101.288718064662;101.288718064662;101.288718064662;101.740899841736;100.836536287588;101.288718064662;100.384354510513;100.384354510513;100.384354510513;100.836536287588;100.384354510513;99.4799909563644;99.4799909563644;99.47999095636…
#neuron_28;97.9488263903574;97.9488263903574;96.9338126453796;97.4413195178685;97.4413195178685;97.4413195178685;96.4263057728907;96.4263057728907;96.4263057728907;97.9488263903574;97.4413195178685;97.4413195178685;96.9338126453796;97.4413195178685;97.9488263903574;96.9338126453796;96.9338126453796;97.4413195178685;97.4413195178685;97.4413195178685;98.4563332628463;98.4563332628463;98.45633326284…
#neuron_29;99.4173343044428;99.9635833940277;99.4173343044428;99.9635833940277;99.4173343044428;99.9635833940277;99.9635833940277;99.4173343044428;99.9635833940277;99.9635833940277;99.9635833940277;99.9635833940277;99.9635833940277;99.9635833940277;99.9635833940277;99.9635833940277;99.9635833940277;100.509832483613;100.509832483613;100.509832483613;99.9635833940277;100.509832483613;100.5098324836…
#neuron_30;99.5187877546841;100.133101259343;100.747414764001;100.133101259343;100.747414764001;100.133101259343;100.133101259343;100.747414764001;100.747414764001;100.747414764001;100.133101259343;100.747414764001;101.36172826866;100.747414764001;100.747414764001;100.747414764001;100.747414764001;100.747414764001;100.747414764001;100.747414764001;101.36172826866;100.747414764001;101.976041773318…
#neuron_31;102.018076018324;102.018076018324;102.513309397053;102.018076018324;101.522842639594;102.018076018324;102.018076018324;101.522842639594;101.522842639594;101.522842639594;102.018076018324;101.522842639594;102.018076018324;102.018076018324;102.018076018324;102.018076018324;102.018076018324;101.522842639594;102.018076018324;102.018076018324;102.018076018324;102.018076018324;101.0276092608…
#neuron_32;100.711405435531;100.711405435531;101.891617217979;100.711405435531;100.711405435531;100.318001508048;101.498213290496;101.104809363013;101.891617217979;101.891617217979;102.285021145461;101.891617217979;101.104809363013;101.498213290496;101.498213290496;101.498213290496;101.104809363013;101.104809363013;101.498213290496;101.498213290496;101.104809363013;100.711405435531;100.7114054355…
#neuron_33;101.198887723937;101.198887723937;101.198887723937;101.198887723937;101.198887723937;101.198887723937;101.745908738661;101.745908738661;101.745908738661;101.198887723937;101.198887723937;101.198887723937;101.745908738661;101.745908738661;101.198887723937;101.198887723937;101.198887723937;101.198887723937;101.198887723937;101.745908738661;101.745908738661;102.292929753385;102.2929297533…
#neuron_34;102.332580887886;102.762549715146;102.762549715146;102.332580887886;101.472643233366;102.332580887886;101.902612060626;102.332580887886;102.332580887886;102.762549715146;102.762549715146;102.762549715146;102.332580887886;102.332580887886;101.472643233366;101.472643233366;101.042674406106;101.042674406106;101.042674406106;101.042674406106;101.902612060626;101.472643233366;101.0426744061…
#neuron_35;101.829753381066;101.829753381066;101.829753381066;102.284350494374;102.738947607683;101.829753381066;103.193544720991;104.102738947608;102.738947607683;103.648141834299;103.648141834299;104.557336060916;105.011933174224;105.011933174224;105.011933174224;105.466530287533;105.466530287533;105.011933174224;105.011933174224;105.921127400841;104.557336060916;105.466530287533;105.9211274008…
#neuron_36;99.5825426944971;99.8861480075902;99.2789373814042;99.5825426944971;99.5825426944971;98.9753320683112;99.2789373814042;99.2789373814042;99.8861480075902;99.5825426944971;99.8861480075902;98.9753320683112;99.2789373814042;99.2789373814042;98.9753320683112;99.5825426944971;98.6717267552182;99.5825426944971;99.5825426944971;99.5825426944971;99.5825426944971;99.5825426944971;100.1897533206…
#neuron_37;100.460443700293;100.460443700293;101.018557276406;101.018557276406;100.460443700293;99.9023301241803;101.018557276406;99.9023301241803;100.460443700293;101.018557276406;101.576670852518;101.576670852518;101.576670852518;102.134784428631;102.692898004744;101.576670852518;101.018557276406;101.576670852518;101.576670852518;101.576670852518;101.018557276406;100.460443700293;101.5766708525…
#neuron_38;102.048417132216;102.048417132216;102.048417132216;102.048417132216;101.303538175047;101.303538175047;100.558659217877;101.303538175047;100.558659217877;101.303538175047;100.558659217877;100.558659217877;100.558659217877;100.558659217877;99.8137802607076;101.303538175047;100.558659217877;101.303538175047;101.303538175047;101.303538175047;102.048417132216;101.303538175047;100.5586592178…
#neuron_39;103.686837726596;103.686837726596;103.336544355898;103.686837726596;103.336544355898;102.285664243804;101.585077502408;100.884490761012;100.884490761012;101.935370873106;101.935370873106;101.935370873106;102.285664243804;102.285664243804;102.285664243804;102.635957614502;102.285664243804;101.585077502408;101.935370873106;102.285664243804;101.935370873106;101.585077502408;101.2347841317…
#neuron_40;99.5186452473468;99.5186452473468;98.8227106651975;98.1267760830482;98.8227106651975;99.5186452473468;100.214579829496;98.8227106651975;99.5186452473468;100.214579829496;99.5186452473468;100.214579829496;100.214579829496;100.910514411645;100.910514411645;100.214579829496;100.214579829496;100.910514411645;100.910514411645;100.214579829496;100.214579829496;99.5186452473468;99.51864524734…
#neuron_41;101.891740026222;101.891740026222;100.39333208466;101.891740026222;102.640943997003;101.891740026222;99.644128113879;101.142536055441;101.891740026222;101.142536055441;101.891740026222;101.891740026222;101.142536055441;99.644128113879;102.640943997003;101.142536055441;102.640943997003;101.891740026222;100.39333208466;99.644128113879;101.142536055441;100.39333208466;98.1457201723169;98.…
#neuron_42;100.586319218241;100.586319218241;100.586319218241;100.586319218241;101.107491856678;100.586319218241;101.107491856678;101.107491856678;101.107491856678;100.586319218241;101.107491856678;101.107491856678;101.107491856678;100.586319218241;101.107491856678;100.586319218241;101.107491856678;100.586319218241;100.586319218241;100.065146579805;100.065146579805;100.586319218241;99.54397394136…
#neuron_43;96.3902061356818;97.551533920449;98.7128617052163;96.3902061356818;97.551533920449;98.7128617052163;98.7128617052163;98.7128617052163;99.8741894899836;98.7128617052163;97.551533920449;98.7128617052163;99.8741894899836;101.035517274751;101.035517274751;101.035517274751;102.196845059518;102.196845059518;101.035517274751;101.035517274751;102.196845059518;101.035517274751;102.196845059518;…
#neuron_44;96.2731470684267;97.3926022668968;97.3926022668968;97.9523298661318;97.3926022668968;97.3926022668968;97.9523298661318;99.0717850646019;97.3926022668968;97.9523298661318;98.5120574653669;98.5120574653669;98.5120574653669;99.6315126638369;99.0717850646019;99.0717850646019;98.5120574653669;99.6315126638369;99.6315126638369;99.6315126638369;99.6315126638369;99.6315126638369;99.63151266383…
#neuron_45;102.793696275072;102.43553008596;102.43553008596;101.002865329513;102.43553008596;104.226361031519;102.793696275072;103.510028653295;103.151862464183;102.793696275072;103.510028653295;103.510028653295;103.151862464183;104.226361031519;104.58452722063;103.510028653295;104.226361031519;104.226361031519;104.942693409742;104.58452722063;104.226361031519;104.942693409742;104.942693409742;10…
#neuron_46;106.092978707729;107.861195019524;107.861195019524;106.977086863626;107.861195019524;109.62941133132;108.745303175422;108.745303175422;108.745303175422;107.861195019524;106.977086863626;107.861195019524;106.977086863626;106.092978707729;106.092978707729;106.977086863626;106.977086863626;105.208870551831;106.092978707729;106.092978707729;104.324762395933;105.208870551831;106.09297870772…
#neuron_47;101.570765850085;102.547407829413;103.524049808741;103.524049808741;101.570765850085;102.547407829413;103.524049808741;103.524049808741;103.524049808741;104.500691788069;102.547407829413;102.547407829413;100.594123870758;101.570765850085;100.594123870758;101.570765850085;102.547407829413;103.524049808741;103.524049808741;104.500691788069;105.477333767396;104.500691788069;104.5006917880…
#neuron_48;103.873128198648;104.631326214696;103.114930182599;103.873128198648;103.873128198648;103.873128198648;103.114930182599;102.356732166551;103.114930182599;103.114930182599;103.114930182599;103.114930182599;102.356732166551;102.356732166551;100.840336134454;100.840336134454;100.082138118405;101.598534150502;100.840336134454;100.840336134454;101.598534150502;101.598534150502;100.8403361344…
#neuron_49;100.116557266425;99.3804061100546;100.116557266425;100.116557266425;98.6442549536838;100.116557266425;97.9081037973131;99.3804061100546;97.1719526409423;97.9081037973131;98.6442549536838;97.9081037973131;99.3804061100546;101.588859579167;99.3804061100546;102.325010735538;100.852708422796;100.852708422796;100.116557266425;99.3804061100546;98.6442549536838;99.3804061100546;97.90810379731…
#neuron_50;95.4079358002675;94.5162728488631;93.6246098974588;93.6246098974588;94.5162728488631;93.6246098974588;95.4079358002675;94.5162728488631;96.2995987516719;96.2995987516719;93.6246098974588;95.4079358002675;94.5162728488631;94.5162728488631;94.5162728488631;95.4079358002675;97.1912617030762;95.4079358002675;98.0829246544806;97.1912617030762;97.1912617030762;98.974587605885;99.866250557289…
#neuron_51;100.470366886171;99.3414863593603;99.3414863593603;99.3414863593603;99.3414863593603;98.2126058325494;99.3414863593603;98.2126058325494;97.0837253057385;98.2126058325494;99.3414863593603;99.3414863593603;98.2126058325494;98.2126058325494;98.2126058325494;97.0837253057385;97.0837253057385;97.0837253057385;97.0837253057385;95.9548447789276;95.9548447789276;97.0837253057385;97.08372530573…
#neuron_52;96.8070652173913;97.8260869565217;97.8260869565217;97.8260869565217;97.8260869565217;97.8260869565217;96.8070652173913;97.8260869565217;97.8260869565217;97.8260869565217;98.8451086956522;99.8641304347826;98.8451086956522;97.8260869565217;96.8070652173913;97.8260869565217;98.8451086956522;97.8260869565217;96.8070652173913;97.8260869565217;97.8260869565217;96.8070652173913;97.82608695652…
#neuron_53;96.0800667222686;98.0817347789825;96.0800667222686;96.0800667222686;96.0800667222686;100.083402835696;98.0817347789825;96.0800667222686;96.0800667222686;94.0783986655546;92.0767306088407;94.0783986655546;96.0800667222686;92.0767306088407;94.0783986655546;94.0783986655546;96.0800667222686;96.0800667222686;94.0783986655546;94.0783986655546;94.0783986655546;94.0783986655546;94.07839866555…
#neuron_54;94.7567909033481;95.7043588123816;93.8092229943146;92.8616550852811;92.8616550852811;93.8092229943146;92.8616550852811;92.8616550852811;92.8616550852811;94.7567909033481;93.8092229943146;94.7567909033481;95.7043588123816;94.7567909033481;94.7567909033481;93.8092229943146;93.8092229943146;93.8092229943146;92.8616550852811;92.8616550852811;92.8616550852811;92.8616550852811;92.86165508528…
#neuron_55;105.566772425728;102.105566772426;103.836169599077;105.566772425728;103.836169599077;105.566772425728;107.29737525238;105.566772425728;105.566772425728;103.836169599077;102.105566772426;102.105566772426;98.6443611191232;100.374963945774;100.374963945774;100.374963945774;98.6443611191232;98.6443611191232;96.9137582924719;95.1831554658206;95.1831554658206;93.4525526391693;98.644361119123…
#neuron_56;99.164024214471;99.164024214471;99.164024214471;99.164024214471;100.317094263477;98.0109541654656;99.164024214471;99.164024214471;98.0109541654656;99.164024214471;98.0109541654656;98.0109541654656;96.8578841164601;96.8578841164601;98.0109541654656;99.164024214471;100.317094263477;98.0109541654656;99.164024214471;99.164024214471;100.317094263477;99.164024214471;100.317094263477;99.16402…
#neuron_57;99.3984814120895;100.581796666995;100.581796666995;100.581796666995;100.581796666995;100.581796666995;98.2151661571837;98.2151661571837;98.2151661571837;98.2151661571837;98.2151661571837;99.3984814120895;99.3984814120895;98.2151661571837;99.3984814120895;97.0318509022779;98.2151661571837;98.2151661571837;98.2151661571837;98.2151661571837;98.2151661571837;99.3984814120895;101.7651119219…
#neuron_58;101.953721467445;102.423554285267;102.423554285267;102.423554285267;101.953721467445;102.423554285267;102.893387103089;102.423554285267;102.423554285267;102.893387103089;102.893387103089;102.423554285267;101.953721467445;102.423554285267;102.423554285267;101.953721467445;101.953721467445;101.953721467445;102.423554285267;101.953721467445;102.423554285267;101.953721467445;102.4235542852…
#neuron_59;102.688440419311;103.544177422805;102.688440419311;102.688440419311;101.832703415817;102.688440419311;102.688440419311;102.688440419311;102.688440419311;101.832703415817;102.688440419311;102.688440419311;102.688440419311;101.832703415817;101.832703415817;100.976966412323;101.832703415817;101.832703415817;101.832703415817;102.688440419311;101.832703415817;102.688440419311;102.6884404193…
#neuron_60;100.16694490818;100.16694490818;100.16694490818;100.968280467446;100.968280467446;100.16694490818;100.968280467446;100.968280467446;100.968280467446;100.968280467446;100.968280467446;100.968280467446;100.16694490818;100.16694490818;100.968280467446;101.769616026711;101.769616026711;101.769616026711;101.769616026711;101.769616026711;101.769616026711;101.769616026711;101.769616026711;101…
#neuron_61;96.1376994122586;96.5575146935349;96.5575146935349;96.9773299748111;96.9773299748111;96.9773299748111;96.9773299748111;97.3971452560873;97.3971452560873;97.8169605373636;97.8169605373636;98.2367758186398;97.8169605373636;97.3971452560873;97.3971452560873;98.2367758186398;98.2367758186398;97.8169605373636;97.8169605373636;98.2367758186398;98.2367758186398;98.2367758186398;98.23677581863…
#neuron_62;98.6112880621735;99.3757166518028;97.8468594725443;98.6112880621735;97.8468594725443;97.082430882915;98.6112880621735;97.082430882915;97.8468594725443;98.6112880621735;97.082430882915;97.8468594725443;98.6112880621735;99.3757166518028;99.3757166518028;99.3757166518028;100.904573831061;100.140145241432;100.140145241432;100.904573831061;101.669002420691;101.669002420691;101.669002420691;…
#neuron_63;96.6348042425036;96.6348042425036;96.6348042425036;96.6348042425036;97.4204530574833;97.4204530574833;98.206101872463;98.206101872463;98.206101872463;98.206101872463;98.9917506874427;97.4204530574833;97.4204530574833;97.4204530574833;97.4204530574833;97.4204530574833;96.6348042425036;97.4204530574833;98.9917506874427;98.206101872463;97.4204530574833;97.4204530574833;98.206101872463;97.…
#neuron_64;91.8513793653325;92.8081645670547;91.8513793653325;92.8081645670547;93.7649497687769;93.7649497687769;93.7649497687769;92.8081645670547;94.7217349704991;93.7649497687769;94.7217349704991;93.7649497687769;94.7217349704991;94.7217349704991;94.7217349704991;93.7649497687769;94.7217349704991;94.7217349704991;94.7217349704991;95.6785201722213;95.6785201722213;94.7217349704991;95.67852017222…
#neuron_65;99.3449781659389;101.528384279476;102.620087336245;102.620087336245;100.436681222707;101.528384279476;103.711790393013;102.620087336245;99.3449781659389;100.436681222707;99.3449781659389;98.2532751091703;98.2532751091703;97.1615720524018;98.2532751091703;97.1615720524018;99.3449781659389;97.1615720524018;98.2532751091703;98.2532751091703;98.2532751091703;98.2532751091703;97.16157205240…
#neuron_66;102.998065764023;100.096711798839;100.096711798839;100.096711798839;100.096711798839;100.096711798839;100.096711798839;101.547388781431;100.096711798839;100.096711798839;98.6460348162476;100.096711798839;100.096711798839;98.6460348162476;98.6460348162476;98.6460348162476;100.096711798839;100.096711798839;100.096711798839;101.547388781431;100.096711798839;98.6460348162476;100.0967117988…
#neuron_67;95.7810718358039;98.5176738882554;99.8859749144812;99.8859749144812;101.254275940707;99.8859749144812;99.8859749144812;102.622576966933;103.990877993158;102.622576966933;101.254275940707;103.990877993158;105.359179019384;102.622576966933;105.359179019384;106.72748004561;106.72748004561;108.095781071836;106.72748004561;105.359179019384;108.095781071836;109.464082098062;108.095781071836;…
#neuron_68;99.885627144491;101.029355699581;100.648112847884;99.5043842927945;99.123141441098;100.648112847884;99.123141441098;99.5043842927945;99.885627144491;99.123141441098;99.885627144491;98.7418985894015;98.7418985894015;99.885627144491;99.5043842927945;99.885627144491;99.885627144491;100.266869996188;100.648112847884;100.266869996188;99.5043842927945;99.885627144491;99.5043842927945;98.7418…
#neuron_69;94.9432404540764;98.2456140350877;97.4200206398349;98.2456140350877;96.5944272445821;97.4200206398349;98.2456140350877;96.5944272445821;96.5944272445821;97.4200206398349;95.7688338493292;94.9432404540764;94.1176470588235;94.9432404540764;94.9432404540764;95.7688338493292;98.2456140350877;96.5944272445821;97.4200206398349;97.4200206398349;97.4200206398349;99.0712074303406;99.89680082559…
#neuron_70;96.1923847695391;96.1923847695391;96.1923847695391;96.1923847695391;97.910105926138;98.7689665044375;98.7689665044375;97.0512453478385;97.910105926138;96.1923847695391;96.1923847695391;97.0512453478385;97.0512453478385;98.7689665044375;98.7689665044375;98.7689665044375;98.7689665044375;98.7689665044375;98.7689665044375;99.6278270827369;99.6278270827369;99.6278270827369;99.6278270827369…
#neuron_71;112.950340798442;105.160662122687;105.160662122687;105.160662122687;105.160662122687;105.160662122687;101.26582278481;105.160662122687;105.160662122687;109.055501460565;105.160662122687;112.950340798442;112.950340798442;112.950340798442;109.055501460565;101.26582278481;101.26582278481;101.26582278481;101.26582278481;101.26582278481;112.950340798442;109.055501460565;109.055501460565;109…
