# Supplementary material for: Nicotine engages a VTA-NAc feedback loop to inhibit amygdala-projecting dopamine neurons and induce anxiety-like behaviors
Source: Nat Commun. 2025 Jul 4;16:6196. doi: 10.1038/s41467-025-61180-8 (PMC12227735; doi:10.1038/s41467-025-61180-8)
Supplement: Supplementary file 4 — Source Data [file 41467_2025_61180_MOESM4_ESM.zip › firing rate(Hz)-Ethanol Inhibited_Fig1E.csv]

	Baseline	Ethanol
1	3.67142857142857	3.21666666666667
2	4.91904761904762	3.98333333333333
3	2.60952380952381	0.65
4	3.13571428571429	1.48333333333333
5	1.42142857142857	1.05
6	1.98333333333333	0.666666666666667
7	1.44285714285714	1.05
8	2.04285714285714	1.36666666666667
9	3.33809523809524	2.75
10	1.89761904761905	1.58333333333333
11	2.83809523809524	2.45
12	0.923809523809524	0.783333333333333
13	1.48809523809524	0.966666666666667
14	1.84285714285714	1.65
15	2.71190476190476	1.65
