# Supplementary material for: Nicotine engages a VTA-NAc feedback loop to inhibit amygdala-projecting dopamine neurons and induce anxiety-like behaviors
Source: Nat Commun. 2025 Jul 4;16:6196. doi: 10.1038/s41467-025-61180-8 (PMC12227735; doi:10.1038/s41467-025-61180-8)
Supplement: Supplementary file 4 — Source Data [file 41467_2025_61180_MOESM4_ESM.zip › firing rate(Hz)-Ethanol Activated_Fig1E.csv]

	Baseline	Ethanol
1	3.04285714285714	3.28333333333333
2	2.38809523809524	2.71666666666667
3	4.26428571428571	4.63333333333333
4	2.25714285714286	2.71666666666667
5	1.62857142857143	2
6	2.25714285714286	2.55
7	1.43809523809524	2.06666666666667
8	3.68809523809524	3.95
9	3.27619047619048	3.51666666666667
10	3.90238095238095	4.3
11	1.72142857142857	2.01666666666667
12	2.98333333333333	3.38333333333333
13	2.20238095238095	2.63333333333333
14	1.47619047619048	1.66666666666667
15	3.20238095238095	3.68333333333333
16	3.28333333333333	3.46666666666667
17	3.05714285714286	3.33333333333333
18	0.819047619047619	1.06666666666667
19	3.47142857142857	3.66666666666667
20	5.47142857142857	6.2
21	1.91428571428571	2.23333333333333
22	3.10952380952381	3.25
23	2.96904761904762	3.43333333333333
24	4.48095238095238	4.65
25	4.68333333333333	5.43333333333333
26	2.09761904761905	2.3
27	1.14285714285714	1.51666666666667
28	3.5547619047619	3.85
29	1.96904761904762	2.15
30	2.1047619047619	2.45
31	1.22380952380952	1.63333333333333
32	2.18333333333333	2.51666666666667
33	4.37619047619048	5.86666666666667
34	2.01904761904762	2.85
35	1.40952380952381	2.23333333333333
36	0.952380952380952	1.35
37	1.73333333333333	2.3
38	1.71428571428571	1.83333333333333
39	3.71190476190476	4.08333333333333
40	2.71666666666667	2.93333333333333
41	2.99285714285714	3.06666666666667
42	1.74761904761905	2.2
43	3.37857142857143	3.66666666666667
44	0.438095238095238	0.7
45	2.22142857142857	2.55
46	4.77619047619048	5.43333333333333
47	2.46190476190476	2.58333333333333
48	1.46428571428571	1.55
49	2.4952380952381	2.6
50	7.77142857142857	8.23333333333333
51	3.91428571428571	4.45
52	1.92380952380952	2.9
