# Supplementary material for: Nicotine engages a VTA-NAc feedback loop to inhibit amygdala-projecting dopamine neurons and induce anxiety-like behaviors
Source: Nat Commun. 2025 Jul 4;16:6196. doi: 10.1038/s41467-025-61180-8 (PMC12227735; doi:10.1038/s41467-025-61180-8)
Supplement: Supplementary file 4 — Source Data [file 41467_2025_61180_MOESM4_ESM.zip › Maximum firing variation(% of baseline)-Ethanol Inhibited_Fig1E.csv]

	INH_ETOH	INH_SAL
1	87.0840383530739	93.0232558139535
2	80.5391743892165	91.8391253416634
3	24.9201277955272	83.3333333333333
4	47.1835652750166	72.9699666295884
5	73.5766423357664	71.2430426716141
6	33.9702760084926	75.1958224543081
7	73.1494920174165	89.2655367231638
8	66.8705402650357	91.0125142207054
9	82.2942643391521	91.2941176470588
10	83.2420591456736	88.9830508474576
11	86.5979381443299	92.8327645051195
12	84.4943820224719	82.9745596868884
13	65.8156028368794	70.8196721311475
14	89.6942242355606	101.395348837209
15	60.6431852986217	93.2038834951456
