# Supplementary material for: Nicotine engages a VTA-NAc feedback loop to inhibit amygdala-projecting dopamine neurons and induce anxiety-like behaviors
Source: Nat Commun. 2025 Jul 4;16:6196. doi: 10.1038/s41467-025-61180-8 (PMC12227735; doi:10.1038/s41467-025-61180-8)
Supplement: Supplementary file 4 — Source Data [file 41467_2025_61180_MOESM4_ESM.zip › Maximum firing variation(% of baseline)-Ethanol Activated_Fig1E.csv]

	ACT_ETOH	ACT_SAL
1	107.871321013005	103.825136612022
2	113.886462882096	102.772643253235
3	108.859520313265	140.192198982476
4	120.184331797235	101.881331403763
5	122.605363984674	107.816711590297
6	113.543599257885	101.456726649529
7	143.352601156069	99.353169469599
8	107.118644067797	103.493862134089
9	107.310870947235	101.721265963354
10	110.670241286863	101.664816870144
11	118.048780487805	103.192848020434
12	113.487071977638	100.12836970475
13	119.69696969697	98.0207351555137
14	115.107913669065	128.497409326425
15	115.029277813923	101.241868716736
16	105.583756345178	103.349282296651
17	109.439124487004	101.68123739072
18	129.620253164557	109.741550695825
19	105.705705705706	99.2892290869327
20	113.112884834664	100.562851782364
21	117.672886937431	96.9512195121951
22	105.050505050505	103.20987654321
23	115.649122807018	104.113283884019
24	104.201680672269	99.1437584497521
25	116.428571428571	105.955555555556
26	110.179640718563	100.623700623701
27	132.363636363636	106.218487394958
28	108.450704225352	101.77267987487
29	110.02132196162	99.5555555555556
30	115.976331360947	103.096903096903
31	134.017094017094	99.1071428571429
32	115.487571701721	97.5778546712803
33	134.031413612565	118.118609406953
34	141.468459152017	105.647840531561
35	158.814814814815	100.699300699301
36	141.176470588235	120.649651972158
37	131.742243436754	101.326899879373
38	107.05596107056	101.612903225806
39	110.859728506787	113.02752293578
40	108.224442736357	102.001482579689
41	102.364394993046	103.671706263499
42	126.467065868263	107.377049180328
43	108.776266996292	102.330869812393
44	161.538461538462	105.705705705706
45	114.714151827554	115.212981744422
46	113.687881429817	106.730386300279
47	105.173876166243	101.683501683502
48	106.134094151213	100.856793145655
49	104.260651629073	105.263157894737
50	105.951742627346	101.070216653615
51	112.717678100264	98.6197049024274
52	150	104.222821203953
