# Supplementary material for: Nicotine engages a VTA-NAc feedback loop to inhibit amygdala-projecting dopamine neurons and induce anxiety-like behaviors
Source: Nat Commun. 2025 Jul 4;16:6196. doi: 10.1038/s41467-025-61180-8 (PMC12227735; doi:10.1038/s41467-025-61180-8)
Supplement: Supplementary file 4 — Source Data [file 41467_2025_61180_MOESM4_ESM.zip › Firing rate(Hz)-Nicotine Inhibited_Fig1D.csv]

	Baseline	Nicotine
1	1.98571428571429	1.78333333333333
2	1.2	0.7
3	3.93333333333333	3.41666666666667
4	1.91190476190476	1.18333333333333
5	2.12380952380952	1.6
6	1.77857142857143	0.116666666666667
7	2.06190476190476	0.95
8	5.52380952380952	0.966666666666667
9	2.4	1.25
10	1.69761904761905	1.31666666666667
11	0.735714285714286	0.266666666666667
12	4.14761904761905	3.48333333333333
13	2.18809523809524	1.33333333333333
14	4.01428571428571	3.6
15	4.59523809523809	3.96666666666667
16	3.21666666666667	2.36666666666667
17	2.97857142857143	0.5
18	1.13571428571429	0.516666666666667
19	3.18571428571429	1.58333333333333
20	1.63809523809524	1.31666666666667
21	1.36666666666667	0.166666666666667
22	4.19285714285714	2.46666666666667
23	1.84047619047619	1.65
24	3.06666666666667	2.61666666666667
25	0.928571428571429	0.7
26	1.4547619047619	0.933333333333333
27	1.8452380952381	1.51666666666667
28	2.40714285714286	1.58333333333333
