# Supplementary material for: Nicotine engages a VTA-NAc feedback loop to inhibit amygdala-projecting dopamine neurons and induce anxiety-like behaviors
Source: Nat Commun. 2025 Jul 4;16:6196. doi: 10.1038/s41467-025-61180-8 (PMC12227735; doi:10.1038/s41467-025-61180-8)
Supplement: Supplementary file 4 — Source Data [file 41467_2025_61180_MOESM4_ESM.zip › Firing rate(Hz)-Nicotine Activated_Fig1D.csv]

	Baseline	Nicotine
1	3.03809523809524	3.33333333333333
2	2.28571428571429	2.61666666666667
3	3.73333333333333	5.08333333333333
4	2.49047619047619	2.81666666666667
5	1.66190476190476	1.85
6	2.29285714285714	2.5
7	1.46428571428571	1.65
8	4.09285714285714	4.23333333333333
9	3.22619047619048	3.5
10	3.52380952380952	4.21666666666667
11	1.69761904761905	2.61666666666667
12	3.00714285714286	4.2
13	2.02619047619048	2.73333333333333
14	1.60952380952381	3.05
15	3.39285714285714	3.73333333333333
16	3.06666666666667	3.45
17	3.0047619047619	3.38333333333333
18	0.688095238095238	1.48333333333333
19	3.6452380952381	4.06666666666667
20	4.99285714285714	6.68333333333333
21	2.56666666666667	5.25
22	3.35238095238095	3.83333333333333
23	2.90952380952381	3.43333333333333
24	4.39285714285714	4.98333333333333
25	4.37142857142857	6.73333333333333
26	1.28809523809524	1.6
27	0.576190476190476	4.11666666666667
28	2.30952380952381	2.91666666666667
29	1.5547619047619	3.53333333333333
30	1.84047619047619	2.01666666666667
31	3.70714285714286	4.25
32	2.8452380952381	3.21666666666667
33	2.68571428571429	3.21666666666667
34	3.66428571428571	3.81666666666667
35	2.6452380952381	3.5
36	2.02142857142857	3.33333333333333
37	4.67380952380952	6.23333333333333
38	2.18571428571429	2.7
39	1.44047619047619	1.61666666666667
40	2.65	2.78333333333333
41	7.32142857142857	7.78333333333333
