# Supplementary material for: Nicotine engages a VTA-NAc feedback loop to inhibit amygdala-projecting dopamine neurons and induce anxiety-like behaviors
Source: Nat Commun. 2025 Jul 4;16:6196. doi: 10.1038/s41467-025-61180-8 (PMC12227735; doi:10.1038/s41467-025-61180-8)
Supplement: Supplementary file 4 — Source Data [file 41467_2025_61180_MOESM4_ESM.zip › Maximum firing variation(% of baseline)-Nicotine Inhibited_Fig1D.csv]

	INH_NIC	INH_SAL
1	89.8216159496327	96.4656964656965
2	58.4347826086957	91.4285714285714
3	86.9104398516163	97.18456725756
4	61.672095548317	95.1111111111111
5	75.5905511811024	91.9080919080919
6	6.56506447831184	81.25
7	46.2006079027356	87.8892733564014
8	17.5757575757576	99.4683026584867
9	52.0381613183001	93.0232558139535
10	77.9284833538841	79.5081967213115
11	35.8543417366947	79.2792792792793
12	83.851554663992	82.6273203236554
13	62.5610948191593	85.5345911949686
14	90.187891440501	93.0232558139535
15	85.9593679458239	91.8391253416634
16	73.9583333333333	83.3333333333333
17	16.9371912491179	72.9699666295884
18	46.4419475655431	71.2430426716141
19	50.3311258278146	75.1958224543081
20	80.921895006402	89.2655367231638
21	12.2699386503067	91.0125142207054
22	58.9054726368159	91.2941176470588
23	89.3905191873589	88.9830508474576
24	84.7503373819163	92.8327645051195
25	75.5056179775281	82.9745596868884
26	64.4604316546763	70.8196721311475
27	82.5396825396825	101.395348837209
28	65.3482373172829	93.2038834951456
