# Supplementary material for: Nicotine engages a VTA-NAc feedback loop to inhibit amygdala-projecting dopamine neurons and induce anxiety-like behaviors
Source: Nat Commun. 2025 Jul 4;16:6196. doi: 10.1038/s41467-025-61180-8 (PMC12227735; doi:10.1038/s41467-025-61180-8)
Supplement: Supplementary file 4 — Source Data [file 41467_2025_61180_MOESM4_ESM.zip › Maximum firing variation(% of baseline)-Nicotine Activated_Fig1D.csv]

	ACT_NIC	ACT_SAL
1	109.814687714482	103.825136612022
2	114.389799635701	102.772643253235
3	135.405105438402	140.192198982476
4	113.518052057095	101.881331403763
5	111.417816813049	107.816711590297
6	109.289617486339	101.456726649529
7	113.304721030043	99.353169469599
8	103.832396525294	103.493862134089
9	108.667529107374	101.721265963354
10	119.763313609467	101.664816870144
11	154.110429447853	103.192848020434
12	139.70893970894	100.12836970475
13	134.288638689867	98.0207351555137
14	180.295566502463	128.497409326425
15	110.141364474493	101.241868716736
16	112.65306122449	103.349282296651
17	112.699514226232	101.68123739072
18	213.173652694611	109.741550695825
19	111.670480549199	99.2892290869327
20	133.833959115561	100.562851782364
21	205.211726384365	96.9512195121951
22	114.713216957606	103.20987654321
23	117.630264097074	104.113283884019
24	113.58024691358	99.1437584497521
25	154.051477597712	105.955555555556
26	123.870967741935	100.699300699301
27	723.809523809524	120.649651972158
28	127.737226277372	105.134899912968
29	226.435246995995	101.326899879373
30	109.13190529876	101.612903225806
31	115.124153498871	113.02752293578
32	113.196480938416	102.001482579689
33	119.504643962848	103.671706263499
34	104.625928041119	102.330869812393
35	131.97172034564	99.8565279770445
36	164.271047227926	115.212981744422
37	133.63108530594	106.730386300279
38	122.611163670766	101.683501683502
39	112.463768115942	100.856793145655
40	105.03144654088	105.263157894737
41	106.651441621467	101.070216653615
