# Supplementary material for: Nicotine engages a VTA-NAc feedback loop to inhibit amygdala-projecting dopamine neurons and induce anxiety-like behaviors
Source: Nat Commun. 2025 Jul 4;16:6196. doi: 10.1038/s41467-025-61180-8 (PMC12227735; doi:10.1038/s41467-025-61180-8)
Supplement: Supplementary file 4 — Source Data [file 41467_2025_61180_MOESM4_ESM.zip › Maximum firing variation(% from baseline)-Fig1A_FigS1A_B.csv]

	RepNic	RepEtOH	RepSal
1	9.81468771448183	7.87132101300477	3.82513661202184
2	14.3897996357013	13.8864628820961	2.77264325323478
3	35.4051054384018	8.85952031326482	40.192198982476
4	13.5180520570949	20.184331797235	-17.8002894356006
5	11.4178168130489	22.6053639846743	7.81671159029651
6	9.2896174863388	13.543599257885	-6.0839760068552
7	13.3047210300429	43.3526011560694	-13.0659767141009
8	3.83239652529382	7.11864406779661	-5.57129367327668
9	8.66752910737387	7.31087094723459	-9.82787340366464
10	19.7633136094675	-12.0643431635389	-2.77469478357381
11	54.1104294478528	-20	-27.4584929757344
12	39.7089397089397	13.487071977638	-9.62772785622595
13	34.288638689867	19.6969696969697	-9.51932139491046
14	80.2955665024631	-27.4820143884892	28.4974093264249
15	10.1413644744929	15.0292778139232	-5.38143110585452
16	12.6530612244898	5.58375634517768	3.34928229665071
17	12.6995142262318	9.43912448700411	-3.69872225958306
18	113.173652694611	29.620253164557	-14.1153081510934
19	11.6704805491991	5.7057057057057	-5.52214324767633
20	33.8339591155611	13.1128848346636	-3.03939962476547
21	105.211726384365	17.6728869374314	-11.5853658536585
22	14.713216957606	5.05050505050505	-6.66666666666667
23	17.6302640970735	15.6491228070175	4.11328388401888
24	13.5802469135802	-4.76190476190477	-6.26408292023434
25	54.0514775977121	16.4285714285714	5.95555555555556
26	-10.1783840503673	10.1796407185629	-3.53430353430352
27	-41.5652173913043	32.3636363636364	-8.57142857142858
28	-13.0895601483837	8.45070422535211	-2.81543274244004
29	-38.327904451683	-12.1535181236674	-4.88888888888889
30	-24.4094488188976	-26.6272189349112	-8.09190809190808
31	-93.4349355216882	-48.034188034188	-18.75
32	-53.7993920972644	-22.7533460803059	-12.1107266435986
33	-82.4242424242424	34.0314136125654	18.118609406953
34	-47.9618386816999	41.4684591520165	-6.9767441860465
35	23.8709677419355	58.8148148148148	-10.4895104895105
36	27.7372262773723	-12.6472898664572	-5.30896431679722
37	623.809523809524	41.1764705882353	20.6496519721578
38	126.435246995995	31.7422434367542	-23.7635705669481
39	6.32368703108253	-5.40265035677881	-7.89229340761374
40	9.13190529875986	7.0559610705596	-9.6774193548387
41	15.1241534988713	10.8597285067873	13.0275229357798
42	13.1964809384164	8.22444273635664	-6.89399555226093
43	19.5046439628483	-5.98052851182197	3.67170626349893
44	-22.0715166461159	26.4670658682635	-20.4918032786885
45	4.62592804111937	8.7762669962917	-3.58158044343378
46	5.50918196994989	6.75909878682843	-4
47	31.9717203456402	6.04651162790698	-10.4734576757532
48	-64.1456582633053	61.5384615384615	-20.7207207207207
49	64.2710472279261	14.7141518275539	-17.2413793103448
50	33.6310853059402	13.6878814298169	6.73038630027875
51	22.6111636707663	5.17387616624261	-3.70370370370371
52	12.463768115942	6.13409415121255	-3.05997552019585
53	5.03144654088049	4.26065162907268	5.26315789473686
54	-12.0753639737368	-8.20375335120643	-2.89741581832421
55	-16.148445336008	12.7176781002639	-17.3726796763446
56	-37.4389051808407	50	-14.4654088050314
57	-9.81210855949895	-12.9159616469261	-6.97674418604652
58	-14.0406320541761	-19.4608256107835	-8.16087465833657
59	-26.0416666666667	-75.0798722044728	-16.6666666666667
60	-83.0628087508821	-52.8164347249834	-27.0300333704116
61	-53.5580524344569	-26.4233576642336	-28.7569573283859
62	-49.6688741721854	-66.0297239915074	-24.8041775456919
63	-19.078104993598	-26.8505079825835	-10.7344632768362
64	-87.7300613496933	-33.1294597349643	12.8555176336746
65	-41.0945273631841	-17.7057356608479	-8.70588235294117
66	11.0609480812641	-16.7579408543264	-11.0169491525424
67	-15.2496626180837	-13.4020618556701	-7.16723549488054
68	-24.4943820224719	-15.5056179775281	-17.0254403131116
69	-35.5395683453237	-34.1843971631206	-29.1803278688525
70	-17.4603174603175	-10.3057757644394	6.97674418604652
71	54.1818181818182	13.5566188197767	31.7269076305221
72	-34.6517626827171	-39.3568147013783	-6.79611650485435
